# Supplementary material for: Fluconazole-Induced Protein Changes in Osteogenic and Immune Metabolic Pathways of Dental Pulp Mesenchymal Stem Cells of Osteopetrosis Patients
Source: Int J Mol Sci. 2023 Sep 8;24(18):13841. doi: 10.3390/ijms241813841 (PMC10531073; doi:10.3390/ijms241813841)
Supplement: Supplementary file 1 [file ijms-24-13841-s001.zip › Table S1.xlsx]

## Sheet: ALL QUANT IDs-CTRL-OP-OP10uM-15
Table S1. List of 251 proteins were significantly differentially expressed and represented across all the four treatment doses.
Accession	To	Peptide count	Unique peptides	Confidence score	Anova (p)	q Value	Max fold change	Power	Highest mean condition	Lowest mean condition	Description	HC_NoRx_01	HC_NoRx_02	HC_NoRx_03	OP_NoRx_01	OP_NoRx_02	OP_10uM_01	OP_10uM_02
Q8N0Y2	ZNF444	1	1	5.4273	7.39442e-12	2.16862e-09	Infinity	1	OP-10uM	ALL CTRL-NO Rx	Zinc finger protein 444 OS=Homo sapiens OX=9606 GN=ZNF444 PE=1 SV=1	0	0	0	0	0	379.038	386.119
Q00535	CDK5	1	1	5.0195	7.77007e-09	4.55759e-07	Infinity	1	OP-10uM	ALL CTRL-NO Rx	Cyclin-dependent-like kinase 5 OS=Homo sapiens OX=9606 GN=CDK5 PE=1 SV=3	0	0	0	0	0	1586.25	1804.62
P19012	KRT15	1	1	4.8258	7.2764e-08	3.55669e-06	Infinity	1	OP-10uM	ALL CTRL-NO Rx	Keratin_ type I cytoskeletal 15 OS=Homo sapiens OX=9606 GN=KRT15 PE=1 SV=3	0	0	0	0	0	10088	13335.6
Q9UDY6	TRIM10	3	1	16.6273	1.63518e-07	6.8509e-06	Infinity	1	OP-10uM	ALL CTRL-NO Rx	Tripartite motif-containing protein 10 OS=Homo sapiens OX=9606 GN=TRIM10 PE=1 SV=3	0	0	0	0	0	2869.68	3871.11
Q9HAV0	GNB4	4	1	22.3722	3.30345e-07	1.07972e-05	60.6409	1	OP-NO-Rx	OP-10uM	Guanine nucleotide-binding protein subunit beta-4 OS=Homo sapiens OX=9606 GN=GNB4 PE=1 SV=3	31133.9	32180.3	33872.8	90525.8	99635	1622.46	1513.39
Q9UL25	RAB21	2	1	10.2535	3.31338e-07	1.07972e-05	113.856	1	ALL CTRL-NO Rx	OP-10uM	Ras-related protein Rab-21 OS=Homo sapiens OX=9606 GN=RAB21 PE=1 SV=3	1821.68	1533.69	1764.91	1675.96	1619.32	15.3177	14.6633
P98179	RBM3	3	2	29.6202	5.09927e-07	1.35955e-05	Infinity	1	ALL CTRL-NO Rx	OP-10uM	RNA-binding protein 3 OS=Homo sapiens OX=9606 GN=RBM3 PE=1 SV=1	4409.21	3754.35	2957.37	3635.37	3627.91	0	0
P31689	DNAJA1	7	6	47.0022	8.03164e-07	1.96292e-05	25.5618	1	ALL CTRL-NO Rx	OP-10uM	DnaJ homolog subfamily A member 1 OS=Homo sapiens OX=9606 GN=DNAJA1 PE=1 SV=2	11570	10998.8	11951.3	1848.73	2018.3	470.914	429.392
Q9NQC3	RTN4	27	15	232.608	1.53514e-06	3.46325e-05	7.23197	1	OP-10uM	ALL CTRL-NO Rx	Reticulon-4 OS=Homo sapiens OX=9606 GN=RTN4 PE=1 SV=2	13078.8	13596.6	13849.3	19551	19790.3	93140.3	102242
P61970	NUTF2	2	2	20.5131	3.77457e-06	7.90713e-05	183.197	1	OP-NO-Rx	OP-10uM	Nuclear transport factor 2 OS=Homo sapiens OX=9606 GN=NUTF2 PE=1 SV=1	4266.48	3201.21	3751.2	5341.83	5484.15	33.0203	26.0744
Q05209	PTPN12	3	1	15.7442	5.77212e-06	0.000103596	1215.96	1	ALL CTRL-NO Rx	OP-10uM	Tyrosine-protein phosphatase non-receptor type 12 OS=Homo sapiens OX=9606 GN=PTPN12 PE=1 SV=3	1982.13	2568.9	3040.15	938.963	1229.7	1.81135	2.35061
P68104	EEF1A1	47	33	445.722	6.00496e-06	0.000103596	157.566	1	ALL CTRL-NO Rx	OP-10uM	Elongation factor 1-alpha 1 OS=Homo sapiens OX=9606 GN=EEF1A1 PE=1 SV=1	211160	289284	309775	216129	215746	1647.43	1780.63
P30085	CMPK1	5	2	29.3356	1.89654e-05	0.000309008	1113.62	1	OP-NO-Rx	OP-10uM	UMP-CMP kinase OS=Homo sapiens OX=9606 GN=CMPK1 PE=1 SV=3	721.727	427.524	382.258	641.447	570.737	0.420668	0.667841
Q16777	H2AC20	17	8	111.793	2.28651e-05	0.000314188	11.7693	1	OP-10uM	ALL CTRL-NO Rx	Histone H2A type 2-C OS=Homo sapiens OX=9606 GN=HIST2H2AC PE=1 SV=4	766.865	693.978	739.063	2226.42	1810.66	8066.92	9193.96
Q0R5R2	gag-pro-pol	3	2	24.2344	2.34374e-05	0.000314188	79.2201	1	OP-NO-Rx	OP-10uM	Gag-Pro-Pol polyprotein OS=Human T-cell leukemia virus 3 (strain 2026ND) OX=402036 GN=gag-pro-pol PE=3 SV=3	4491.87	3241.92	3809.64	7743.79	7743.32	114.352	81.1429
P04083	ANXA1	31	22	296.611	2.38456e-05	0.000314188	12.1829	1	OP-10uM	OP-NO-Rx	Annexin A1 OS=Homo sapiens OX=9606 GN=ANXA1 PE=1 SV=2	5367.42	5177.37	6305.74	3569.61	3240.12	38754.8	44207.5
P49257	LMAN1	9	4	55.4288	2.46398e-05	0.000314188	6.366	1	OP-10uM	OP-NO-Rx	Protein ERGIC-53 OS=Homo sapiens OX=9606 GN=LMAN1 PE=1 SV=2	487.001	489.251	542.118	390.95	461.057	2650.06	2773.82
Q16643	DBN1	7	6	60.6734	2.93222e-05	0.000358315	14.7317	1	OP-10uM	OP-NO-Rx	Drebrin OS=Homo sapiens OX=9606 GN=DBN1 PE=1 SV=4	332.347	401.366	356.655	342.431	270.378	4767.17	4260.55
P48960	ADGRE5	11	6	59.2535	3.82464e-05	0.000424522	6.8513	1	OP-10uM	ALL CTRL-NO Rx	CD97 antigen OS=Homo sapiens OX=9606 GN=CD97 PE=1 SV=4	1601.42	1891.83	1880.99	2083.56	1762.17	12160.6	12386.4
Q9Y5S9	RBM8A	2	1	17.6699	3.90815e-05	0.000424522	Infinity	1	OP-10uM	ALL CTRL-NO Rx	RNA-binding protein 8A OS=Homo sapiens OX=9606 GN=RBM8A PE=1 SV=1	0	0	0	0	0	84.5426	176.712
P0CW27	CCDC166	2	1	10.7189	4.28134e-05	0.000448437	170.471	1	ALL CTRL-NO Rx	OP-10uM	Coiled-coil domain-containing protein 166 OS=Homo sapiens OX=9606 GN=CCDC166 PE=4 SV=1	2208.82	2497.82	4098.39	3088.53	2730.27	15.31	19.1241
Q99584	S100A13	5	2	37.2688	4.64948e-05	0.000470204	6.41802	1	OP-NO-Rx	OP-10uM	Protein S100-A13 OS=Homo sapiens OX=9606 GN=S100A13 PE=1 SV=1	3131.95	3378.88	2808.63	6108.8	5911.44	881.875	991.013
P35241	RDX	26	4	192.991	5.39998e-05	0.0005279	4.59079	1	ALL CTRL-NO Rx	OP-10uM	Radixin OS=Homo sapiens OX=9606 GN=RDX PE=1 SV=1	9217.28	11277.9	10723.8	10004.6	9459.59	2255.8	2277.77
P20876	gag-pol	5	2	28.7154	6.79475e-05	0.000604191	21.4511	1	OP-NO-Rx	OP-10uM	Gag-Pol polyprotein OS=Human immunodeficiency virus type 2 subtype A (isolate ST) OX=11721 GN=gag-pol PE=3 SV=3	8754.44	8839.02	6206.57	12595.1	12477.4	536.965	631.856
P63173	RPL38	4	3	23.4651	7.14667e-05	0.000604191	10.3523	1	ALL CTRL-NO Rx	OP-10uM	60S ribosomal protein L38 OS=Homo sapiens OX=9606 GN=RPL38 PE=1 SV=2	1643.74	1588.72	1671.99	985.821	1162.08	181.371	134.464
P07355	ANXA2	30	9	329.566	7.21044e-05	0.000604191	6.14973	1	OP-10uM	OP-NO-Rx	Annexin A2 OS=Homo sapiens OX=9606 GN=ANXA2 PE=1 SV=2	4331	4627.56	4785.48	2943	2532.38	18243	15429.1
P40123	CAP2	3	1	15.6147	7.63379e-05	0.000621012	85.8556	1	ALL CTRL-NO Rx	OP-10uM	Adenylyl cyclase-associated protein 2 OS=Homo sapiens OX=9606 GN=CAP2 PE=1 SV=1	2220.36	2842.4	4000.24	1477.33	1360	40.343	30.031
O94973	AP2A2	6	2	32.8943	7.83469e-05	0.000621012	6.05756	1	OP-NO-Rx	OP-10uM	AP-2 complex subunit alpha-2 OS=Homo sapiens OX=9606 GN=AP2A2 PE=1 SV=2	9546.79	7503.15	7490.41	8439.6	8439.79	1356	1430.51
O95777	LSM8	1	1	6.9267	8.73634e-05	0.000663822	7.71731	1	ALL CTRL-NO Rx	OP-10uM	U6 snRNA-associated Sm-like protein LSm8 OS=Homo sapiens OX=9606 GN=LSM8 PE=1 SV=3	4448.44	3417.5	4431.52	3746.99	4213.94	511.202	551.124
Q9Y6N7	ROBO1	6	3	32.0114	8.99482e-05	0.000663822	5.09336	1	OP-10uM	ALL CTRL-NO Rx	Roundabout homolog 1 OS=Homo sapiens OX=9606 GN=ROBO1 PE=1 SV=1	3330.16	2598.94	3004.19	4252.72	4170.83	14890.1	15443.6
Q9BWD1	ACAT2	6	3	34.4678	9.05381e-05	0.000663822	12.1927	1	OP-NO-Rx	OP-10uM	Acetyl-CoA acetyltransferase_ cytosolic OS=Homo sapiens OX=9606 GN=ACAT2 PE=1 SV=2	2090.08	1553.03	1606.38	2259.74	2151.81	161.514	200.304
P36776	LONP1	10	5	54.3859	9.65414e-05	0.000665964	5.52825	1	OP-NO-Rx	OP-10uM	Lon protease homolog_ mitochondrial OS=Homo sapiens OX=9606 GN=LONP1 PE=1 SV=2	808.267	716.393	884.116	1348.11	1318.87	225.435	256.991
Q12893	TMEM115	3	2	24.9889	9.99019e-05	0.000665964	11.0159	1	OP-10uM	OP-NO-Rx	Transmembrane protein 115 OS=Homo sapiens OX=9606 GN=TMEM115 PE=1 SV=1	155.696	133.635	135.576	114.668	156.343	1347.47	1637.96
P08133	ANXA6	51	28	452.189	0.000123168	0.000752552	4.7099	1	OP-10uM	ALL CTRL-NO Rx	Annexin A6 OS=Homo sapiens OX=9606 GN=ANXA6 PE=1 SV=3	5429.77	4242.67	5276.12	4924.45	5186.27	23891.5	23046
O00116	AGPS	14	7	82.2363	0.000146113	0.000824074	10.1207	1	OP-NO-Rx	OP-10uM	Alkyldihydroxyacetonephosphate synthase_ peroxisomal OS=Homo sapiens OX=9606 GN=AGPS PE=1 SV=1	2800.24	3558.58	3776.53	4547.22	3669.21	436.61	375.23
P63244	RACK1	19	14	172.58	0.000177536	0.00091878	4.1003	1	OP-NO-Rx	OP-10uM	Receptor of activated protein C kinase 1 OS=Homo sapiens OX=9606 GN=RACK1 PE=1 SV=3	42337.3	38988.9	44363.1	50236.2	52652.2	13894.8	11198.1
P13693	TPT1	5	2	39.1401	0.000178569	0.00091878	36.7642	1	OP-NO-Rx	OP-10uM	Translationally-controlled tumor protein OS=Homo sapiens OX=9606 GN=TPT1 PE=1 SV=1	11197.6	6789.05	8760.61	12104.1	14429.7	433.037	288.691
P05962	gag-pol	4	1	27.5487	0.000197406	0.000998191	15.0852	1	ALL CTRL-NO Rx	OP-10uM	Gag-Pol polyprotein OS=Human immunodeficiency virus type 2 subtype A (isolate NIH-Z) OX=11719 GN=gag-pol PE=3 SV=3	14647.5	19747.5	22645.4	18045.7	18679.3	1065.14	1455.68
P20248	CCNA2	2	1	11.4189	0.000219425	0.00109072	4.90132	1	OP-10uM	OP-NO-Rx	Cyclin-A2 OS=Homo sapiens OX=9606 GN=CCNA2 PE=1 SV=2	1308.47	1525.08	1160.02	547.044	556.649	2742.43	2667.13
P00403	MT-CO2	2	1	14.1722	0.000298076	0.00134954	40.1629	1	OP-10uM	OP-NO-Rx	Cytochrome c oxidase subunit 2 OS=Homo sapiens OX=9606 GN=MT-CO2 PE=1 SV=1	554.728	273.707	345.461	291.231	346.207	14790.7	10810.7
P21964	COMT	10	5	61.4958	0.000299102	0.00134954	6.66371	1	OP-NO-Rx	OP-10uM	Catechol O-methyltransferase OS=Homo sapiens OX=9606 GN=COMT PE=1 SV=2	2966.04	2334.59	2206.71	3771.26	4408.41	652.234	575.262
P55072	VCP	49	34	446.563	0.000308349	0.00137019	2.58904	1	OP-10uM	OP-NO-Rx	Transitional endoplasmic reticulum ATPase OS=Homo sapiens OX=9606 GN=VCP PE=1 SV=4	13210.5	14022.8	14548.5	13322.4	12964.6	30970.7	37087.5
P53597	SUCLG1	4	2	21.0339	0.000325099	0.00140086	114.637	1	OP-NO-Rx	OP-10uM	Succinate--CoA ligase [ADP/GDP-forming] subunit alpha_ mitochondrial OS=Homo sapiens OX=9606 GN=SUCLG1 PE=1 SV=4	1016.03	798.673	543.908	1468.59	1938.01	20.0626	9.65398
P62277	RPS13	16	8	115.155	0.000342259	0.00140086	4.6188	1	ALL CTRL-NO Rx	OP-10uM	40S ribosomal protein S13 OS=Homo sapiens OX=9606 GN=RPS13 PE=1 SV=2	20562.6	26186.7	28732.8	23765.9	24635.8	5324.56	5570.34
P00441	SOD1	4	3	35.2805	0.000346889	0.00140086	40.8564	1	OP-NO-Rx	OP-10uM	Superoxide dismutase [Cu-Zn] OS=Homo sapiens OX=9606 GN=SOD1 PE=1 SV=2	5416.32	2755.13	2891.09	6126.27	7537.98	164.098	170.348
P18754	RCC1	3	2	16.6119	0.000358242	0.00140086	13.0595	1	OP-10uM	ALL CTRL-NO Rx	Regulator of chromosome condensation OS=Homo sapiens OX=9606 GN=RCC1 PE=1 SV=1	252.556	156.98	256.097	340.42	291.839	2843.92	2951.32
Q9BSJ8	ESYT1	21	10	156.099	0.000387066	0.00147426	45.0611	1	OP-10uM	ALL CTRL-NO Rx	Extended synaptotagmin-1 OS=Homo sapiens OX=9606 GN=ESYT1 PE=1 SV=1	53.7639	30.0482	68.5801	64.4615	83.4848	2204.72	2373.26
P15121	AKR1B1	2	2	18.2374	0.000403546	0.00151586	5.68716	1	OP-NO-Rx	OP-10uM	Aldo-keto reductase family 1 member B1 OS=Homo sapiens OX=9606 GN=AKR1B1 PE=1 SV=3	3935.07	3466.28	2985.02	4281.6	3793.92	803.065	616.892
Q9H3N1	TMX1	6	3	60.5285	0.00042788	0.00154923	10.9622	1	OP-NO-Rx	OP-10uM	Thioredoxin-related transmembrane protein 1 OS=Homo sapiens OX=9606 GN=TMX1 PE=1 SV=1	2975	2981.06	2459.12	4827.71	5208.39	563.498	352.02
Q9H596	DUSP21	1	1	4.9417	0.000462157	0.00162875	29.5798	1	OP-10uM	ALL CTRL-NO Rx	Dual specificity protein phosphatase 21 OS=Homo sapiens OX=9606 GN=DUSP21 PE=1 SV=1	327.471	358.235	379.294	1672.5	787.282	9814.27	11187.4
P39023	RPL3	26	16	205.275	0.000463664	0.00162875	5.80721	1	OP-NO-Rx	OP-10uM	60S ribosomal protein L3 OS=Homo sapiens OX=9606 GN=RPL3 PE=1 SV=2	11090.4	8685.44	11826.8	14328.2	12472.7	2073.03	2542.08
O14561	NDUFAB1	1	1	13.3006	0.000470112	0.00162875	6.79164	1	OP-NO-Rx	OP-10uM	Acyl carrier protein_ mitochondrial OS=Homo sapiens OX=9606 GN=NDUFAB1 PE=1 SV=3	7018.75	4940.9	7533.36	7351.26	7545.29	1049.74	1143.63
P01229	LHB	1	1	5.6375	0.000483162	0.00162875	661.902	1	OP-NO-Rx	OP-10uM	Lutropin subunit beta OS=Homo sapiens OX=9606 GN=LHB PE=1 SV=3	10084	5536.23	11065.6	27096.5	24868.6	16.0852	62.4236
Q8WVE0	EEF1AKMT1	2	1	11.7219	0.000505835	0.00168449	57.5454	1	OP-NO-Rx	OP-10uM	EEF1A lysine methyltransferase 1 OS=Homo sapiens OX=9606 GN=EEF1AKMT1 PE=1 SV=1	51247.9	51664.4	62903	68464	76521.1	1840.09	679.398
Q5JWF2	GNAS	8	4	49.2151	0.000511978	0.00168449	23.6845	1	OP-NO-Rx	OP-10uM	Guanine nucleotide-binding protein G(s) subunit alpha isoforms XLas OS=Homo sapiens OX=9606 GN=GNAS PE=1 SV=2	6932.48	13793.1	12498.2	17502.3	17943.6	741.088	755.499
Q9NX40	OCIAD1	3	1	30.7655	0.00053172	0.00171365	10.528	1	OP-10uM	OP-NO-Rx	OCIA domain-containing protein 1 OS=Homo sapiens OX=9606 GN=OCIAD1 PE=1 SV=1	327.412	217.914	285.733	195.042	136.24	1768.44	1719.29
P82650	MRPS22	6	2	31.5924	0.000553934	0.00175992	22.9857	1	OP-NO-Rx	OP-10uM	28S ribosomal protein S22_ mitochondrial OS=Homo sapiens OX=9606 GN=MRPS22 PE=1 SV=1	4551.82	5583.11	6096.4	8622.42	7456.5	468.38	231.14
P51805	PLXNA3	4	1	22.0808	0.000577105	0.00180056	3.59003	1	OP-NO-Rx	OP-10uM	Plexin-A3 OS=Homo sapiens OX=9606 GN=PLXNA3 PE=1 SV=2	3170.26	3271.16	3780.1	4161.45	4606.2	1087.65	1354.57
P68402	PAFAH1B2	4	4	25.7278	0.000606248	0.00187157	18.8032	1	OP-NO-Rx	OP-10uM	Platelet-activating factor acetylhydrolase IB subunit beta OS=Homo sapiens OX=9606 GN=PAFAH1B2 PE=1 SV=1	1348.01	1884.77	2533.8	1824.55	2181.12	84.215	128.816
P22301	IL10	1	1	5.2231	0.0006564	0.0019296	Infinity	1	OP-10uM	OP-NO-Rx	Interleukin-10 OS=Homo sapiens OX=9606 GN=IL10 PE=1 SV=1	20.8649	111.622	56.9991	0	0	688.084	707.366
Q8WWI1	LMO7	28	9	155.475	0.000657941	0.0019296	2.58608	1	OP-10uM	ALL CTRL-NO Rx	LIM domain only protein 7 OS=Homo sapiens OX=9606 GN=LMO7 PE=1 SV=3	2258.03	1880.82	2273.83	2406.39	2228.03	5228.95	5826.86
P61758	VBP1	6	2	33.9868	0.000671767	0.00194422	30.0672	1	ALL CTRL-NO Rx	OP-10uM	Prefoldin subunit 3 OS=Homo sapiens OX=9606 GN=VBP1 PE=1 SV=4	1250.48	2171.6	1371.35	1004.75	1316.55	69.6576	36.6249
Q15029	EFTUD2	28	18	193.488	0.000689442	0.00194422	13.6387	1	OP-10uM	OP-NO-Rx	116 kDa U5 small nuclear ribonucleoprotein component OS=Homo sapiens OX=9606 GN=EFTUD2 PE=1 SV=1	948.495	1720.94	1481.02	966.726	1282.09	16497.8	14173.1
Q9Y6G9	DYNC1LI1	10	3	57.417	0.000725686	0.0019919	4.43492	1	OP-NO-Rx	OP-10uM	Cytoplasmic dynein 1 light intermediate chain 1 OS=Homo sapiens OX=9606 GN=DYNC1LI1 PE=1 SV=3	2367.8	1608.63	1889.15	2214.46	2343.55	507.84	519.915
Q16881	TXNRD1	20	12	144.224	0.000742538	0.00201639	42.378	1	OP-NO-Rx	OP-10uM	Thioredoxin reductase 1_ cytoplasmic OS=Homo sapiens OX=9606 GN=TXNRD1 PE=1 SV=3	2225.21	1564.88	2034.88	3861.04	4087.04	53.8003	133.751
P62841	RPS15	5	3	50.3861	0.000767487	0.00206502	47.5778	1	OP-NO-Rx	OP-10uM	40S ribosomal protein S15 OS=Homo sapiens OX=9606 GN=RPS15 PE=1 SV=2	12510.2	5046.05	6728.25	15430.5	12786.7	348.751	244.324
P08758	ANXA5	16	13	139.043	0.000867344	0.00225109	4.75315	0.999999	OP-10uM	OP-NO-Rx	Annexin A5 OS=Homo sapiens OX=9606 GN=ANXA5 PE=1 SV=2	4371.7	5598.09	5562.36	3838.76	3048.57	14956.8	17779.7
P36712	L1	2	2	10.6769	0.000913776	0.00231057	4.58463	0.999998	OP-NO-Rx	OP-10uM	Pre-hexon-linking protein IIIa OS=Human adenovirus A serotype 12 OX=28282 GN=L1 PE=1 SV=1	2291.94	2621.62	3404.95	3111.38	2579.25	636.378	604.863
Q9NYF8	BCLAF1	3	3	15.1567	0.000915748	0.00231057	5.35328	0.999997	OP-10uM	ALL CTRL-NO Rx	Bcl-2-associated transcription factor 1 OS=Homo sapiens OX=9606 GN=BCLAF1 PE=1 SV=2	231.577	289.423	318.223	407.451	295.194	1391.69	1603.37
O75915	ARL6IP5	6	2	36.0454	0.000984147	0.00242546	314.097	0.999997	OP-NO-Rx	OP-10uM	PRA1 family protein 3 OS=Homo sapiens OX=9606 GN=ARL6IP5 PE=1 SV=1	2632.14	4257.34	3394.75	4571.97	4078.96	23.4696	4.07253
Q86WV6	STING1	3	1	16.3493	0.00100426	0.00243617	6.91947	0.999987	OP-10uM	ALL CTRL-NO Rx	Stimulator of interferon genes protein OS=Homo sapiens OX=9606 GN=TMEM173 PE=1 SV=1	2136.48	1397.9	1277.71	3424.53	3456.7	11186.3	11011.8
O95169	NDUFB8	1	1	11.3872	0.00100511	0.00243617	14.3186	0.999999	OP-10uM	OP-NO-Rx	NADH dehydrogenase [ubiquinone] 1 beta subcomplex subunit 8_ mitochondrial OS=Homo sapiens OX=9606 GN=NDUFB8 PE=1 SV=1	149.795	247.241	202.096	85.0525	53.2386	1034.09	946.045
Q14914	PTGR1	4	2	20.3683	0.00105451	0.00249408	3.54119	0.999998	OP-10uM	OP-NO-Rx	Prostaglandin reductase 1 OS=Homo sapiens OX=9606 GN=PTGR1 PE=1 SV=2	650.606	610.563	508.844	337.182	402.848	1232.34	1388.25
O00154	ACOT7	3	2	15.7152	0.00111249	0.00256906	2.94106	0.999997	OP-NO-Rx	OP-10uM	Cytosolic acyl coenzyme A thioester hydrolase OS=Homo sapiens OX=9606 GN=ACOT7 PE=1 SV=3	974.09	766.38	917.186	1289.72	1239.66	399.172	460.853
Q15366	PCBP2	13	7	106.583	0.00120947	0.00270114	39.322	0.999987	ALL CTRL-NO Rx	OP-10uM	Poly(rC)-binding protein 2 OS=Homo sapiens OX=9606 GN=PCBP2 PE=1 SV=1	10288.5	8096.57	4297.79	6174.67	7288.1	259.429	125.137
O14828	SCAMP3	3	1	17.2698	0.00129948	0.00277556	Infinity	0.999992	OP-10uM	OP-NO-Rx	Secretory carrier-associated membrane protein 3 OS=Homo sapiens OX=9606 GN=SCAMP3 PE=1 SV=3	98.6196	96.2558	9.63126	0	0	8343.91	8811.84
O14950	MYL12B	12	2	92.3776	0.00130221	0.00277556	3.30333	0.99999	OP-NO-Rx	OP-10uM	Myosin regulatory light chain 12B OS=Homo sapiens OX=9606 GN=MYL12B PE=1 SV=2	9199.63	6932.85	8871.45	11623.5	12521.2	3446.33	3862.88
P35221	CTNNA1	32	15	186.706	0.00130602	0.00277556	5.58854	0.999989	OP-NO-Rx	OP-10uM	Catenin alpha-1 OS=Homo sapiens OX=9606 GN=CTNNA1 PE=1 SV=1	2729.24	3991.53	4219.21	5332.66	5472.97	893.107	1040.43
Q9Y678	COPG1	36	22	252.272	0.0013669	0.00287632	5.78897	0.999977	OP-NO-Rx	OP-10uM	Coatomer subunit gamma-1 OS=Homo sapiens OX=9606 GN=COPG1 PE=1 SV=1	7479.01	8651.61	9384.86	11084.6	8126.5	1324.34	1994.23
Q12983	BNIP3	1	1	5.0154	0.00145832	0.00301193	61.8079	0.999973	OP-NO-Rx	OP-10uM	BCL2/adenovirus E1B 19 kDa protein-interacting protein 3 OS=Homo sapiens OX=9606 GN=BNIP3 PE=1 SV=3	17205.1	5789.64	8000.58	19336.5	18469	213.898	397.762
Q9UN86	G3BP2	3	1	16.9414	0.00147585	0.00301411	69.3207	0.999954	ALL CTRL-NO Rx	OP-10uM	Ras GTPase-activating protein-binding protein 2 OS=Homo sapiens OX=9606 GN=G3BP2 PE=1 SV=2	1243.87	979.593	1081.46	864.885	1021.59	5.93622	25.8478
P08621	SNRNP70	10	4	55.1518	0.00155893	0.0031102	67.507	0.999962	OP-10uM	OP-NO-Rx	U1 small nuclear ribonucleoprotein 70 kDa OS=Homo sapiens OX=9606 GN=SNRNP70 PE=1 SV=2	13.301	47.4685	27.5703	13.1662	10.2022	747.661	829.871
Q9NZM1	MYOF	57	29	371.017	0.00171219	0.0033036	7.07956	0.999931	OP-10uM	OP-NO-Rx	Myoferlin OS=Homo sapiens OX=9606 GN=MYOF PE=1 SV=1	3226.14	3541.93	5100.01	3332.17	2327.26	18170.1	21896.1
Q13547	HDAC1	6	2	48.3305	0.00172356	0.00330381	103.708	0.999932	OP-10uM	OP-NO-Rx	Histone deacetylase 1 OS=Homo sapiens OX=9606 GN=HDAC1 PE=1 SV=1	157.353	603.474	224.275	141.51	86.8127	11312.5	12366.3
O14579	COPE	11	7	75.6475	0.001751	0.00333461	5.6567	0.999925	OP-NO-Rx	OP-10uM	Coatomer subunit epsilon OS=Homo sapiens OX=9606 GN=COPE PE=1 SV=3	2238.56	1582.9	1309.13	2206.12	2427.95	407.156	412.062
P46783	RPS10	7	3	50.9607	0.0017646	0.00333821	1412.36	0.999882	ALL CTRL-NO Rx	OP-10uM	40S ribosomal protein S10 OS=Homo sapiens OX=9606 GN=RPS10 PE=1 SV=1	4938.75	5735.91	6422.43	5016.08	5290.65	8.07024	0
P04406	GAPDH	36	28	357.261	0.00180895	0.00335252	12.3734	0.999919	OP-NO-Rx	OP-10uM	Glyceraldehyde-3-phosphate dehydrogenase OS=Homo sapiens OX=9606 GN=GAPDH PE=1 SV=3	205807	98980.9	112595	242885	244100	18448	20909.5
Q14919	DRAP1	1	1	5.6506	0.00182105	0.00335252	12.5879	0.999856	ALL CTRL-NO Rx	OP-10uM	Dr1-associated corepressor OS=Homo sapiens OX=9606 GN=DRAP1 PE=1 SV=3	10242.9	11403.5	12703.8	10868.6	10372.6	525.444	1293.78
Q04550	ORF3	1	1	5.2228	0.0019013	0.00344204	51.2787	0.999904	OP-NO-Rx	OP-10uM	Protein VP2 OS=Southampton virus (strain GI/Human/United Kingdom/Southampton/1991) OX=37129 GN=ORF3 PE=3 SV=1	3244.86	2221.65	2481.73	9226.13	9526.92	83.4697	282.239
Q7Z3D6	DGLUCY	3	1	19.1748	0.00236866	0.00387287	7.27851	0.999406	ALL CTRL-NO Rx	OP-10uM	D-glutamate cyclase_ mitochondrial OS=Homo sapiens OX=9606 GN=DGLUCY PE=1 SV=2	64339.6	115586	118280	73005.3	84384.5	12713.6	14600.2
P50823	L1	1	1	5.194	0.00236911	0.00387287	2803.66	0.999602	OP-NO-Rx	OP-10uM	Major capsid protein L1 OS=Human papillomavirus type 62 OX=334210 GN=L1 PE=3 SV=2	107.425	948.783	927.506	962.929	1261.28	0.79332	0
P0DP25	CALM3	14	5	111.51	0.00241296	0.00388829	13.4273	0.99967	OP-NO-Rx	OP-10uM	Calmodulin-3 OS=Homo sapiens OX=9606 GN=CALM3 PE=1 SV=1	4522.51	2274.06	2101.75	6599.34	5535.16	461.139	442.581
P11166	SLC2A1	8	5	65.5364	0.00244287	0.00389508	4.43756	0.999401	OP-10uM	ALL CTRL-NO Rx	Solute carrier family 2_ facilitated glucose transporter member 1 OS=Homo sapiens OX=9606 GN=SLC2A1 PE=1 SV=2	938.448	557.738	735.195	718.819	814.235	2962.93	3638.34
O15498	YKT6	8	3	44.1913	0.00245321	0.00389508	25.7934	0.999649	OP-NO-Rx	OP-10uM	Synaptobrevin homolog YKT6 OS=Homo sapiens OX=9606 GN=YKT6 PE=1 SV=1	248.101	154.152	194.374	564.174	561.108	32.0329	11.5939
Q00325	SLC25A3	9	4	66.1079	0.00245701	0.00389508	9.69369	0.999592	OP-10uM	OP-NO-Rx	Phosphate carrier protein_ mitochondrial OS=Homo sapiens OX=9606 GN=SLC25A3 PE=1 SV=2	494.906	476.462	339.61	368.944	190.699	2457.27	2967.74
O43809	NUDT21	8	3	48.5251	0.00273042	0.00419253	54.23	0.999356	OP-NO-Rx	OP-10uM	Cleavage and polyadenylation specificity factor subunit 5 OS=Homo sapiens OX=9606 GN=NUDT21 PE=1 SV=1	452.083	1052.02	1189.17	2335.8	1841.04	55.7442	21.2767
Q96L14	CEP170P1	1	1	5.2851	0.00279646	0.00426088	Infinity	0.999271	OP-NO-Rx	OP-10uM	Cep170-like protein OS=Homo sapiens OX=9606 GN=CEP170P1 PE=5 SV=2	3127.78	150.376	323.63	3343.18	3522.59	0	0
P62318	SNRPD3	5	3	37.4015	0.00308769	0.00458177	25.6145	0.998946	OP-NO-Rx	OP-10uM	Small nuclear ribonucleoprotein Sm D3 OS=Homo sapiens OX=9606 GN=SNRPD3 PE=1 SV=1	13010.1	4399.35	5297.01	14000.9	16255	580.784	600.42
P62834	RAP1A	10	2	67.8746	0.00316658	0.00459748	10.2083	0.99848	OP-10uM	OP-NO-Rx	Ras-related protein Rap-1A OS=Homo sapiens OX=9606 GN=RAP1A PE=1 SV=1	232.369	467.179	528.477	315.898	352.008	3802.16	3016.01
P28065	PSMB9	4	3	25.3353	0.00349417	0.00490318	3.22429	0.997866	OP-10uM	OP-NO-Rx	Proteasome subunit beta type-9 OS=Homo sapiens OX=9606 GN=PSMB9 PE=1 SV=2	2402.87	1543.78	2043.34	1796.17	1741.55	5304.35	6102.31
O15055	PER2	3	1	16.7372	0.00383136	0.0052263	6.89635	0.996417	ALL CTRL-NO Rx	OP-10uM	Period circadian protein homolog 2 OS=Homo sapiens OX=9606 GN=PER2 PE=1 SV=2	3459.95	6211.68	6426.99	5188.75	4319.34	630.838	925.406
P25398	RPS12	13	6	128.385	0.00412414	0.00551756	2.80447	0.995214	ALL CTRL-NO Rx	OP-10uM	40S ribosomal protein S12 OS=Homo sapiens OX=9606 GN=RPS12 PE=1 SV=3	14874.5	20268.6	21113.5	15487.7	19021.6	6478.52	6894.58
P67809	YBX1	9	5	98.4042	0.00413829	0.00551756	5.90891	0.996653	OP-10uM	OP-NO-Rx	Nuclease-sensitive element-binding protein 1 OS=Homo sapiens OX=9606 GN=YBX1 PE=1 SV=3	1247.31	1074.28	1408.42	1158.41	593.123	5053.28	5296.34
Q14137	BOP1	2	1	10.1392	0.00425033	0.00552994	6.88383	0.99667	OP-10uM	OP-NO-Rx	Ribosome biogenesis protein BOP1 OS=Homo sapiens OX=9606 GN=BOP1 PE=1 SV=2	576.063	962.619	1077.19	516.059	401.422	3478.43	2837.35
P54652	HSPA2	23	6	232.988	0.00426334	0.00552994	3.49489	0.996826	OP-10uM	OP-NO-Rx	Heat shock-related 70 kDa protein 2 OS=Homo sapiens OX=9606 GN=HSPA2 PE=1 SV=1	359.387	391.758	542.72	233.333	276	856.922	923.141
P35637	FUS	12	6	92.6688	0.00429907	0.00552994	2.54305	0.994887	OP-10uM	ALL CTRL-NO Rx	RNA-binding protein FUS OS=Homo sapiens OX=9606 GN=FUS PE=1 SV=1	1825.93	1736.97	2147.13	2301.55	1628.55	4684.42	4996.14
P40227	CCT6A	14	6	101.211	0.00436531	0.00554427	7.54191	0.995648	OP-NO-Rx	OP-10uM	T-complex protein 1 subunit zeta OS=Homo sapiens OX=9606 GN=CCT6A PE=1 SV=3	10759.7	6831.76	6006.21	8855.05	12060.7	1720.2	1053.08
O43237	DYNC1LI2	6	2	31.0412	0.00446385	0.00559466	16.0106	0.995465	OP-NO-Rx	OP-10uM	Cytoplasmic dynein 1 light intermediate chain 2 OS=Homo sapiens OX=9606 GN=DYNC1LI2 PE=1 SV=1	1245.26	641.005	408.498	1139.87	1121.21	63.2763	77.9484
P51991	HNRNPA3	19	11	151.599	0.00451528	0.00562526	9.35648	0.996026	OP-NO-Rx	OP-10uM	Heterogeneous nuclear ribonucleoprotein A3 OS=Homo sapiens OX=9606 GN=HNRNPA3 PE=1 SV=2	4450.51	2274.9	2002.01	6391.71	5907.59	660.128	654.394
P80723	BASP1	9	7	53.6146	0.00453639	0.00562526	26.8727	0.995571	OP-10uM	OP-NO-Rx	Brain acid soluble protein 1 OS=Homo sapiens OX=9606 GN=BASP1 PE=1 SV=2	73.8948	156.618	247.362	75.7897	50.7224	1446.71	1953.01
Q13423	NNT	8	5	55.5894	0.00465918	0.00569349	4.6366	0.994029	OP-10uM	OP-NO-Rx	NAD(P) transhydrogenase_ mitochondrial OS=Homo sapiens OX=9606 GN=NNT PE=1 SV=3	699.052	382.713	513.779	439.195	499.993	2470.73	1883.91
O15400	STX7	1	1	5.9686	0.0047901	0.00582919	54.4904	0.995344	OP-10uM	OP-NO-Rx	Syntaxin-7 OS=Homo sapiens OX=9606 GN=STX7 PE=1 SV=4	52.3787	173.756	194.697	10.9591	18.3305	724.396	871.606
A8MTJ3	GNAT3	11	2	90.8001	0.00491518	0.00585845	11.8837	0.993481	OP-10uM	OP-NO-Rx	Guanine nucleotide-binding protein G(t) subunit alpha-3 OS=Homo sapiens OX=9606 GN=GNAT3 PE=2 SV=2	102.81	240.105	249.092	109.381	158.089	1499.56	1678.98
P13639	EEF2	60	40	580.042	0.00517031	0.0060412	7.32092	0.988732	ALL CTRL-NO Rx	OP-10uM	Elongation factor 2 OS=Homo sapiens OX=9606 GN=EEF2 PE=1 SV=4	38788.2	79242.1	40283.6	35494.3	32612.3	8245.09	6171.48
P18859	ATP5PF	5	1	35.2404	0.00520684	0.00605974	92.9498	0.992222	OP-10uM	OP-NO-Rx	ATP synthase-coupling factor 6_ mitochondrial OS=Homo sapiens OX=9606 GN=ATP5PF PE=1 SV=1	122.818	350.41	870.501	211.866	156.332	16191.3	18032.6
P16401	H1-5	14	9	95.7014	0.00528464	0.00610185	10.6193	0.988843	OP-10uM	ALL CTRL-NO Rx	Histone H1.5 OS=Homo sapiens OX=9606 GN=HIST1H1B PE=1 SV=3	581.528	946.807	1363.98	1788.1	919.955	9607.22	10869
Q5JNZ5	RPS26P11	2	1	13.8132	0.00535674	0.00613678	36.3945	0.993159	OP-10uM	OP-NO-Rx	Putative 40S ribosomal protein S26-like 1 OS=Homo sapiens OX=9606 GN=RPS26P11 PE=5 SV=1	88.9789	155.908	284.915	25.4351	11.32	542.578	795.109
O75718	CRTAP	12	8	81.4451	0.0054366	0.00620403	3.30084	0.990217	OP-NO-Rx	OP-10uM	Cartilage-associated protein OS=Homo sapiens OX=9606 GN=CRTAP PE=1 SV=1	3515.2	3733.28	3487.25	3822.73	3702	1455.47	824.172
Q14697	GANAB	43	34	401.312	0.00562007	0.00634564	5.81614	0.992241	OP-NO-Rx	OP-10uM	Neutral alpha-glucosidase AB OS=Homo sapiens OX=9606 GN=GANAB PE=1 SV=3	12594.7	6883.09	7138.44	19920.9	18262.5	2956.89	3608.17
Q15293	RCN1	17	10	140.718	0.00578324	0.00647298	2.4897	0.988836	OP-NO-Rx	OP-10uM	Reticulocalbin-1 OS=Homo sapiens OX=9606 GN=RCN1 PE=1 SV=1	10172.7	13264	8841.57	11777.9	11119.5	4439.77	4757.06
O60716	CTNND1	12	6	73.264	0.00602261	0.00659067	5.87925	0.986376	ALL CTRL-NO Rx	OP-10uM	Catenin delta-1 OS=Homo sapiens OX=9606 GN=CTNND1 PE=1 SV=1	2466.5	1551.14	1195.09	2026.06	1352.31	277.973	313.115
Q14554	PDIA5	1	1	4.4817	0.00610133	0.00665201	9.86726	0.98763	OP-10uM	OP-NO-Rx	Protein disulfide-isomerase A5 OS=Homo sapiens OX=9606 GN=PDIA5 PE=1 SV=1	204.716	133.794	105.69	158.257	69.3855	1007.09	1239.12
P16615	ATP2A2	26	7	152.692	0.00644203	0.0068726	2.38847	0.985995	OP-10uM	OP-NO-Rx	Sarcoplasmic/endoplasmic reticulum calcium ATPase 2 OS=Homo sapiens OX=9606 GN=ATP2A2 PE=1 SV=1	1846.44	2056.7	2340.57	1996.66	1640.9	3800.88	4887.31
P45880	VDAC2	9	6	63.2785	0.00665565	0.00702143	13.1993	0.985673	OP-10uM	OP-NO-Rx	Voltage-dependent anion-selective channel protein 2 OS=Homo sapiens OX=9606 GN=VDAC2 PE=1 SV=2	207.533	174.847	368.101	89.4732	189.139	2250.6	1426.88
Q92747	ARPC1A	4	2	27.6016	0.00683972	0.00718158	125.093	0.983019	OP-NO-Rx	OP-10uM	Actin-related protein 2/3 complex subunit 1A OS=Homo sapiens OX=9606 GN=ARPC1A PE=2 SV=2	576.477	231.367	187.125	518.218	581.713	8.17733	0.6156
Q9P2E9	RRBP1	45	27	330.757	0.00706683	0.0073235	10.7553	0.972548	OP-10uM	ALL CTRL-NO Rx	Ribosome-binding protein 1 OS=Homo sapiens OX=9606 GN=RRBP1 PE=1 SV=5	2935.86	1795.45	961.557	3196.88	3538.56	23601.2	17217.9
Q96A33	CCDC47	10	6	72.3649	0.00727259	0.00748384	2.83284	0.983918	OP-10uM	OP-NO-Rx	Coiled-coil domain-containing protein 47 OS=Homo sapiens OX=9606 GN=CCDC47 PE=1 SV=1	1169.88	1418.83	1425.71	972.356	686.696	2131.08	2568.76
P09874	PARP1	11	4	66.9272	0.00755176	0.00763713	38.908	0.975699	OP-10uM	OP-NO-Rx	Poly [ADP-ribose] polymerase 1 OS=Homo sapiens OX=9606 GN=PARP1 PE=1 SV=4	23.9048	4.00961	12.2578	14.5936	7.98838	353.738	524.881
P09622	DLD	16	9	95.1985	0.00773831	0.00771932	2.66646	0.98087	OP-NO-Rx	OP-10uM	Dihydrolipoyl dehydrogenase_ mitochondrial OS=Homo sapiens OX=9606 GN=DLD PE=1 SV=2	5395.87	3972.24	5001.73	7338.85	6879.16	3054.94	2277.22
Q9Y696	CLIC4	18	6	142.087	0.00838819	0.00804759	7.80484	0.975291	OP-NO-Rx	OP-10uM	Chloride intracellular channel protein 4 OS=Homo sapiens OX=9606 GN=CLIC4 PE=1 SV=4	9118.41	4496.78	4296.27	10125.1	10242.5	1612.67	996.93
P35244	RPA3	2	2	12.3785	0.00842412	0.00804759	605.425	0.976267	OP-NO-Rx	OP-10uM	Replication protein A 14 kDa subunit OS=Homo sapiens OX=9606 GN=RPA3 PE=1 SV=1	732.49	64.0786	72.5571	2210.22	1588.77	4.70751	1.56741
P04818	TYMS	3	2	18.4107	0.00849921	0.00807665	15.8901	0.971167	OP-NO-Rx	OP-10uM	Thymidylate synthase OS=Homo sapiens OX=9606 GN=TYMS PE=1 SV=3	1645.62	3605.09	1266.59	3036.56	2489.69	249.116	98.6639
P59190	RAB15	6	2	53.5108	0.00872287	0.00816666	347.88	0.961201	OP-10uM	ALL CTRL-NO Rx	Ras-related protein Rab-15 OS=Homo sapiens OX=9606 GN=RAB15 PE=1 SV=1	506.628	79.0886	16.5484	278.959	235.914	63897	75780
Q9Y2B0	CNPY2	5	1	32.0323	0.00918421	0.00849694	30.527	0.968636	OP-NO-Rx	OP-10uM	Protein canopy homolog 2 OS=Homo sapiens OX=9606 GN=CNPY2 PE=1 SV=1	1095.94	704.064	229.941	1236.88	1345.17	32.93	51.6526
Q9UQ80	PA2G4	15	8	100.868	0.00929049	0.00856824	5.13528	0.966458	OP-10uM	OP-NO-Rx	Proliferation-associated protein 2G4 OS=Homo sapiens OX=9606 GN=PA2G4 PE=1 SV=3	1195.14	1332.07	2328.04	431.05	391.584	1726.73	2497.73
P21589	NT5E	15	6	112.862	0.00954726	0.00871462	3.7571	0.964354	OP-10uM	OP-NO-Rx	5'-nucleotidase OS=Homo sapiens OX=9606 GN=NT5E PE=1 SV=1	2204.38	1220.16	1749.89	1311.07	1335.98	4259.38	5685.87
O75964	ATP5MG	4	1	27.4156	0.00975615	0.0088039	Infinity	0.961804	OP-10uM	OP-NO-Rx	ATP synthase subunit g_ mitochondrial OS=Homo sapiens OX=9606 GN=ATP5MG PE=1 SV=3	15.3473	0	0	0	0	948.684	1270.74
O89940	gag-pol	3	1	14.1084	0.00981469	0.00882956	23.8241	0.959527	OP-NO-Rx	OP-10uM	Gag-Pol polyprotein OS=Human immunodeficiency virus type 1 group M subtype G (isolate SE6165) OX=388824 GN=gag-pol PE=3 SV=3	1582.08	1017.36	420.002	1122.37	1224.86	23.7823	74.7411
Q8TCT9	HM13	4	1	24.7745	0.0101502	0.00893946	59.6915	0.942058	OP-10uM	ALL CTRL-NO Rx	Minor histocompatibility antigen H13 OS=Homo sapiens OX=9606 GN=HM13 PE=1 SV=1	177.683	20.5277	91.0178	162.485	317.737	5310.64	6199.01
P06737	PYGL	5	1	26.7153	0.0106035	0.00922493	33.7147	0.958781	OP-NO-Rx	OP-10uM	Glycogen phosphorylase_ liver form OS=Homo sapiens OX=9606 GN=PYGL PE=1 SV=4	1352.39	320.301	459.795	1836.53	1729.93	28.6816	77.102
P30041	PRDX6	16	10	147.787	0.01068	0.00922493	2.96176	0.952311	OP-NO-Rx	OP-10uM	Peroxiredoxin-6 OS=Homo sapiens OX=9606 GN=PRDX6 PE=1 SV=3	11488.8	13285.7	7849.65	11133.2	12563.8	4392.46	3608.51
Q9UHX1	PUF60	22	13	134.28	0.0106945	0.00922493	3.20521	0.950158	OP-10uM	OP-NO-Rx	Poly(U)-binding-splicing factor PUF60 OS=Homo sapiens OX=9606 GN=PUF60 PE=1 SV=1	2087.01	2557.83	3909.53	2782.83	2480.2	8175.56	8693.54
P06744	GPI	13	8	104.094	0.01076	0.00925415	3.71473	0.957897	OP-NO-Rx	OP-10uM	Glucose-6-phosphate isomerase OS=Homo sapiens OX=9606 GN=GPI PE=1 SV=4	8848.89	6229.7	4659.33	9781.66	9740.94	2738.17	2517.29
Q14118	DAG1	3	1	16.3831	0.0111514	0.00942963	1879.66	0.95335	OP-NO-Rx	OP-10uM	Dystroglycan OS=Homo sapiens OX=9606 GN=DAG1 PE=1 SV=2	2622.11	103.349	114.204	2928.01	1786.08	1.77374	0.734214
Q5SWA1	PPP1R15B	2	1	9.6056	0.0121793	0.00994967	Infinity	0.944804	OP-10uM	OP-NO-Rx	Protein phosphatase 1 regulatory subunit 15B OS=Homo sapiens OX=9606 GN=PPP1R15B PE=1 SV=1	6.57521	30.7169	0	0	0	1299.54	1915.12
Q12904	AIMP1	5	1	31.9322	0.0123267	0.0100305	83.4622	0.944159	OP-NO-Rx	OP-10uM	Aminoacyl tRNA synthase complex-interacting multifunctional protein 1 OS=Homo sapiens OX=9606 GN=AIMP1 PE=1 SV=2	2119.43	233.088	905.484	3558.23	2333.91	31.5052	39.0914
A3QJZ7	PRAMEF27	1	1	12.0262	0.0123467	0.0100305	379.276	0.944074	OP-NO-Rx	OP-10uM	PRAME family member 27 OS=Homo sapiens OX=9606 GN=PRAMEF27 PE=3 SV=2	10300.9	905.746	761.888	10665.1	14066	15.7974	49.4086
O96005	CLPTM1	2	1	9.5105	0.0129528	0.0103354	Infinity	0.933863	OP-10uM	OP-NO-Rx	Cleft lip and palate transmembrane protein 1 OS=Homo sapiens OX=9606 GN=CLPTM1 PE=1 SV=1	19.3249	0	0	0	0	813.772	1403.05
Q07021	C1QBP	11	6	93.3731	0.0129686	0.0103354	7.05764	0.935378	OP-NO-Rx	OP-10uM	Complement component 1 Q subcomponent-binding protein_ mitochondrial OS=Homo sapiens OX=9606 GN=C1QBP PE=1 SV=1	10468.6	8379.46	4179.6	10735.5	10650.6	1144.82	1885.39
Q9H2F9	CCDC68	4	2	25.4415	0.0130596	0.0103797	Infinity	0.93294	OP-10uM	OP-NO-Rx	Coiled-coil domain-containing protein 68 OS=Homo sapiens OX=9606 GN=CCDC68 PE=1 SV=1	10.8104	0	0	0	0	308.972	287.299
P08865	RPSA	15	8	144.25	0.0135901	0.0106047	6.62191	0.913381	ALL CTRL-NO Rx	OP-10uM	40S ribosomal protein SA OS=Homo sapiens OX=9606 GN=RPSA PE=1 SV=4	9726.95	15659.3	27537.1	13208.8	12073.7	2466.17	2861.93
Q03113	GNA12	9	4	54.796	0.0139562	0.010659	10.6368	0.932442	OP-NO-Rx	OP-10uM	Guanine nucleotide-binding protein subunit alpha-12 OS=Homo sapiens OX=9606 GN=GNA12 PE=1 SV=4	5388.07	2422.58	1951.77	8025.65	8419.56	527.268	1018.8
Q86SJ2	AMIGO2	2	1	10.7679	0.0148546	0.0111136	3.2118	0.924944	OP-NO-Rx	OP-10uM	Amphoterin-induced protein 2 OS=Homo sapiens OX=9606 GN=AMIGO2 PE=1 SV=1	5108.05	3324.43	5754.46	7997.81	7886.55	2199.13	2746.5
O75352	MPDU1	2	1	11.8509	0.0149216	0.0111353	43.7221	0.88185	OP-10uM	ALL CTRL-NO Rx	Mannose-P-dolichol utilization defect 1 protein OS=Homo sapiens OX=9606 GN=MPDU1 PE=1 SV=2	11.4934	4.40722	51.2213	64.3504	69.3926	939.764	1016.71
Q15005	SPCS2	4	2	25.5132	0.0153811	0.0113626	4.3728	0.91959	OP-10uM	OP-NO-Rx	Signal peptidase complex subunit 2 OS=Homo sapiens OX=9606 GN=SPCS2 PE=1 SV=3	689.162	988.514	1409.62	452.44	645.828	2366.72	2435.79
P21796	VDAC1	12	7	82.3863	0.0158318	0.0115501	16.2435	0.908427	OP-10uM	OP-NO-Rx	Voltage-dependent anion-selective channel protein 1 OS=Homo sapiens OX=9606 GN=VDAC1 PE=1 SV=2	1009.83	226.658	796.835	358.111	310.668	5185.49	5677.85
Q96S97	MYADM	3	2	17.6785	0.0158826	0.0115583	Infinity	0.915361	OP-10uM	OP-NO-Rx	Myeloid-associated differentiation marker OS=Homo sapiens OX=9606 GN=MYADM PE=1 SV=2	4.42487	245.551	134.016	0	0	1364.21	1617.57
P61006	RAB8A	11	1	76.9173	0.0163295	0.0116807	3.21036	0.912032	OP-NO-Rx	OP-10uM	Ras-related protein Rab-8A OS=Homo sapiens OX=9606 GN=RAB8A PE=1 SV=1	399.34	451.539	721.667	891.056	947.657	276.328	296.415
P16402	H1-3	20	10	97.5354	0.0170652	0.012089	523.531	0.888353	OP-10uM	OP-NO-Rx	Histone H1.3 OS=Homo sapiens OX=9606 GN=HIST1H1D PE=1 SV=2	0	0	12.6135	0	2.69703	697.399	714.577
Q9UMS4	PRPF19	9	4	56.6312	0.017694	0.0123849	2.48111	0.877593	OP-10uM	ALL CTRL-NO Rx	Pre-mRNA-processing factor 19 OS=Homo sapiens OX=9606 GN=PRPF19 PE=1 SV=1	2224.1	1345.87	2279.7	2056.59	1891.29	4592.05	5083.73
Q92665	MRPS31	3	2	21.7391	0.0185198	0.0126903	12.9308	0.890212	OP-10uM	OP-NO-Rx	28S ribosomal protein S31_ mitochondrial OS=Homo sapiens OX=9606 GN=MRPS31 PE=1 SV=3	355.683	887.208	1495.25	336.99	303.373	3849.36	4431.07
Q13509	TUBB3	31	10	327.536	0.0192327	0.0130871	19.1998	0.885715	OP-NO-Rx	OP-10uM	Tubulin beta-3 chain OS=Homo sapiens OX=9606 GN=TUBB3 PE=1 SV=2	28174.1	10948	5297.7	40325.8	42396.3	1950.11	2358.38
Q9ULH1	ASAP1	6	3	31.9778	0.0193639	0.0131459	5.41965	0.874564	OP-10uM	OP-NO-Rx	Arf-GAP with SH3 domain_ ANK repeat and PH domain-containing protein 1 OS=Homo sapiens OX=9606 GN=ASAP1 PE=1 SV=4	608.134	698.239	302.625	487.462	290.264	1858.18	2356.82
P50454	SERPINH1	28	22	316.348	0.020274	0.0134523	3.85239	0.8667	OP-NO-Rx	OP-10uM	Serpin H1 OS=Homo sapiens OX=9606 GN=SERPINH1 PE=1 SV=2	39638	91115.4	55791.4	72617.7	76853.4	20236.6	18562.9
Q96QF0	RAB3IP	4	1	20.8929	0.0208899	0.0137986	8.77903	0.856548	OP-NO-Rx	OP-10uM	Rab-3A-interacting protein OS=Homo sapiens OX=9606 GN=RAB3IP PE=1 SV=1	28073.3	7692.72	8913.56	15994.6	15361	1700.23	1871.42
P68036	UBE2L3	7	3	41.7899	0.0210746	0.0138312	25.9216	0.857872	OP-NO-Rx	OP-10uM	Ubiquitin-conjugating enzyme E2 L3 OS=Homo sapiens OX=9606 GN=UBE2L3 PE=1 SV=1	5134.45	4462.91	916.741	4457.19	4826.07	261.448	96.68
P00338	LDHA	34	24	331.283	0.0210878	0.0138312	4.3616	0.869893	OP-NO-Rx	OP-10uM	L-lactate dehydrogenase A chain OS=Homo sapiens OX=9606 GN=LDHA PE=1 SV=2	32183.7	14902.5	15747.8	44163.2	43157.8	10178.4	9842.03
Q9BY44	EIF2A	9	4	52.919	0.0211606	0.0138312	5.86995	0.869478	OP-10uM	OP-NO-Rx	Eukaryotic translation initiation factor 2A OS=Homo sapiens OX=9606 GN=EIF2A PE=1 SV=3	93.9408	154.702	205.475	82.7558	41.0486	339.003	387.723
P51153	RAB13	5	1	36.0992	0.0213744	0.0139304	4.52767	0.867626	OP-10uM	OP-NO-Rx	Ras-related protein Rab-13 OS=Homo sapiens OX=9606 GN=RAB13 PE=1 SV=1	516.02	1047.94	754.335	440.068	266.591	1416.97	1782.56
Q9H4M9	EHD1	18	9	121.972	0.0224512	0.0145352	5.16717	0.840483	OP-NO-Rx	OP-10uM	EH domain-containing protein 1 OS=Homo sapiens OX=9606 GN=EHD1 PE=1 SV=2	3969.94	1493.02	1553.7	9377.65	9674.99	1959.17	1728.08
Q9Y6K8	AK5	3	1	21.3923	0.0229506	0.0147285	Infinity	0.850698	OP-NO-Rx	OP-10uM	Adenylate kinase isoenzyme 5 OS=Homo sapiens OX=9606 GN=AK5 PE=1 SV=2	2985.51	35.447	30.1788	2632.47	2417.76	0	0
P29966	MARCKS	11	8	82.4271	0.0231494	0.0147733	3.37448	0.835682	OP-10uM	OP-NO-Rx	Myristoylated alanine-rich C-kinase substrate OS=Homo sapiens OX=9606 GN=MARCKS PE=1 SV=4	1498.9	2520.8	2925.7	907.588	591.821	2341.05	2718.67
P62861	FAU	2	2	24.4916	0.0239025	0.0150754	2.19764	0.845971	OP-10uM	OP-NO-Rx	40S ribosomal protein S30 OS=Homo sapiens OX=9606 GN=FAU PE=1 SV=1	3147.45	4079.37	4428.35	3029	2283.21	6288.63	5385.68
Q3ZCM7	TUBB8	19	2	196.554	0.0244751	0.0152077	5.62334	0.829501	OP-10uM	OP-NO-Rx	Tubulin beta-8 chain OS=Homo sapiens OX=9606 GN=TUBB8 PE=1 SV=2	194.392	104.758	316.162	122.498	150.845	700.537	836.565
P0C0S5	H2AZ1	5	3	77.181	0.0262007	0.0158783	18.815	0.758311	OP-10uM	ALL CTRL-NO Rx	Histone H2A.Z OS=Homo sapiens OX=9606 GN=H2AFZ PE=1 SV=2	315.422	318.218	47.2268	646.65	752.424	4101.24	4439.09
Q9BXS5	AP1M1	3	2	15.4762	0.0272091	0.0162522	3.41674	0.811226	OP-NO-Rx	OP-10uM	AP-1 complex subunit mu-1 OS=Homo sapiens OX=9606 GN=AP1M1 PE=1 SV=3	5363.25	4761.66	3006.97	5961.01	5818.17	2203.16	1244.34
P25685	DNAJB1	1	1	5.0679	0.0278374	0.0165552	5.82247	0.741908	OP-10uM	ALL CTRL-NO Rx	DnaJ homolog subfamily B member 1 OS=Homo sapiens OX=9606 GN=DNAJB1 PE=1 SV=4	126.806	34.1281	63.3758	150.048	159.331	409.265	461.427
P50993	ATP1A2	21	4	135.023	0.0286291	0.0167113	5.99421	0.807411	OP-10uM	OP-NO-Rx	Sodium/potassium-transporting ATPase subunit alpha-2 OS=Homo sapiens OX=9606 GN=ATP1A2 PE=1 SV=1	1519.52	3856.16	3592.47	1340.98	830.813	5871.65	7146.51
P38606	ATP6V1A	11	4	57.8446	0.0287363	0.0167113	17.9275	0.771026	ALL CTRL-NO Rx	OP-10uM	V-type proton ATPase catalytic subunit A OS=Homo sapiens OX=9606 GN=ATP6V1A PE=1 SV=2	1991.13	380.707	587.791	603.202	534.794	27.6301	82.4289
P61026	RAB10	9	3	60.7269	0.0287755	0.0167113	4.39157	0.794015	OP-NO-Rx	OP-10uM	Ras-related protein Rab-10 OS=Homo sapiens OX=9606 GN=RAB10 PE=1 SV=1	1795.6	1795.16	758.218	1873.56	1682.78	359.715	450.096
P01112	HRAS	1	1	4.9911	0.0309751	0.0175712	5.3499	0.782771	OP-10uM	OP-NO-Rx	GTPase HRas OS=Homo sapiens OX=9606 GN=HRAS PE=1 SV=1	165.836	166.331	68.5566	90.2572	66.5089	500.244	338.439
P35558	PCK1	1	1	5.677	0.0313524	0.0177167	1022.84	0.784064	OP-NO-Rx	OP-10uM	Phosphoenolpyruvate carboxykinase_ cytosolic [GTP] OS=Homo sapiens OX=9606 GN=PCK1 PE=1 SV=3	2147.79	77.2477	38.9202	2386.81	3431.42	5.68828	0
P52348	TRX1	1	1	6.0288	0.0314759	0.0177182	9.84684	0.767075	OP-NO-Rx	OP-10uM	Triplex capsid protein 1 OS=Human herpesvirus 6A (strain Uganda-1102) OX=10370 GN=TRX1 PE=3 SV=1	28175.7	40234.4	8437.53	24605.6	30290.5	3335.97	2239.02
O15382	BCAT2	2	1	10.2915	0.0328754	0.0182076	Infinity	0.775253	OP-NO-Rx	OP-10uM	Branched-chain-amino-acid aminotransferase_ mitochondrial OS=Homo sapiens OX=9606 GN=BCAT2 PE=1 SV=2	1999.12	9.97108	9.47952	4941.06	5320.82	0	0
P19404	NDUFV2	3	2	17.3608	0.033453	0.0184418	14.2215	0.720365	OP-10uM	ALL CTRL-NO Rx	NADH dehydrogenase [ubiquinone] flavoprotein 2_ mitochondrial OS=Homo sapiens OX=9606 GN=NDUFV2 PE=1 SV=2	43.379	6.017	9.65274	17.4784	43.5734	282.792	277.048
O60814	H2BC12	19	8	116.346	0.0337694	0.0185234	6.6422	0.747321	OP-NO-Rx	OP-10uM	Histone H2B type 1-K OS=Homo sapiens OX=9606 GN=HIST1H2BK PE=1 SV=3	29623.9	7908.69	9219.83	71945.8	76275.1	10384	11931.1
P14174	MIF	2	1	12.2217	0.03434	0.0186849	320771	0.752695	OP-NO-Rx	OP-10uM	Macrophage migration inhibitory factor OS=Homo sapiens OX=9606 GN=MIF PE=1 SV=4	326.378	0	0	12002.3	24584.9	0.11406	0
Q96D15	RCN3	14	9	117.652	0.0361053	0.0193228	4.65077	0.729976	OP-NO-Rx	OP-10uM	Reticulocalbin-3 OS=Homo sapiens OX=9606 GN=RCN3 PE=1 SV=1	7205.9	8792.14	3175.96	6085.38	7118.15	1820.87	1018.13
Q5TCY1	TTBK1	5	1	28.3922	0.038163	0.0201302	27.9089	0.730995	OP-NO-Rx	OP-10uM	Tau-tubulin kinase 1 OS=Homo sapiens OX=9606 GN=TTBK1 PE=1 SV=2	8555.34	9675.19	1170.99	11619.6	11875.8	295.217	546.642
Q8NI22	MCFD2	5	5	38.0787	0.0403515	0.0208349	3.71442	0.709192	OP-NO-Rx	OP-10uM	Multiple coagulation factor deficiency protein 2 OS=Homo sapiens OX=9606 GN=MCFD2 PE=1 SV=1	3512.08	1402.36	1620.25	5881.26	6013.75	1796.6	1405.79
Q9NX14	NDUFB11	2	1	11.2427	0.0456665	0.0228549	63.6667	0.630701	OP-10uM	ALL CTRL-NO Rx	NADH dehydrogenase [ubiquinone] 1 beta subcomplex subunit 11_ mitochondrial OS=Homo sapiens OX=9606 GN=NDUFB11 PE=1 SV=1	29.5339	6.78457	0	26.0062	17.4772	794.473	747.044
P40429	RPL13A	13	9	81.6156	0.0481536	0.0235854	2.34768	0.676089	OP-10uM	OP-NO-Rx	60S ribosomal protein L13a OS=Homo sapiens OX=9606 GN=RPL13A PE=1 SV=2	3747.24	5905.23	3571.16	2978.11	2386.62	5567.86	7026.83
P38159	RBMX	13	2	94.5875	0.0488225	0.0238643	979.349	0.671644	OP-10uM	OP-NO-Rx	RNA-binding motif protein_ X chromosome OS=Homo sapiens OX=9606 GN=RBMX PE=1 SV=3	9.81647	556.839	991.355	8.2259	0	4064.55	3991.48
P51665	PSMD7	7	2	50.4705	0.0493328	0.0239938	35.7647	0.669349	OP-NO-Rx	OP-10uM	26S proteasome non-ATPase regulatory subunit 7 OS=Homo sapiens OX=9606 GN=PSMD7 PE=1 SV=2	4247.23	430.651	415.855	4770.87	4120.38	165.554	83.0504
P14678	SNRPB	2	1	11.7329	0.0511168	0.0244268	Infinity	0.65957	OP-NO-Rx	OP-10uM	Small nuclear ribonucleoprotein-associated proteins B and B' OS=Homo sapiens OX=9606 GN=SNRPB PE=1 SV=2	1067.28	40.7627	2.19718	1473.66	1522.71	0	0
P22695	UQCRC2	5	2	32.4859	0.0539817	0.0252096	99.8699	0.644519	OP-10uM	OP-NO-Rx	Cytochrome b-c1 complex subunit 2_ mitochondrial OS=Homo sapiens OX=9606 GN=UQCRC2 PE=1 SV=3	31.2814	671.323	719.428	16.0719	20.9035	1653.99	2038.73
P61088	UBE2N	6	3	54.431	0.0554583	0.0256947	13.3303	0.622948	OP-NO-Rx	OP-10uM	Ubiquitin-conjugating enzyme E2 N OS=Homo sapiens OX=9606 GN=UBE2N PE=1 SV=1	4036.01	4322.21	617.122	3485.7	3465.07	256.63	264.795
P24539	ATP5PB	1	1	11.8856	0.0568754	0.0259984	30.3175	0.591445	OP-10uM	OP-NO-Rx	ATP synthase F(0) complex subunit B1_ mitochondrial OS=Homo sapiens OX=9606 GN=ATP5PB PE=1 SV=2	463.514	117.525	14.9866	245.192	84.2267	4660.16	5327
P54709	ATP1B3	7	3	53.4373	0.0569116	0.0259984	18.3009	0.580738	OP-10uM	ALL CTRL-NO Rx	Sodium/potassium-transporting ATPase subunit beta-3 OS=Homo sapiens OX=9606 GN=ATP1B3 PE=1 SV=1	208.235	11.9257	118.485	131.197	141.283	2300.52	1831.15
P36551	CPOX	4	1	19.9929	0.0571197	0.026052	Infinity	0.619621	OP-NO-Rx	OP-10uM	Oxygen-dependent coproporphyrinogen-III oxidase_ mitochondrial OS=Homo sapiens OX=9606 GN=CPOX PE=1 SV=3	76.8132	0	0	586.788	466.462	0	0
P07910	HNRNPC	15	4	125.633	0.0572067	0.026052	2.80999	0.618884	OP-NO-Rx	OP-10uM	Heterogeneous nuclear ribonucleoproteins C1/C2 OS=Homo sapiens OX=9606 GN=HNRNPC PE=1 SV=4	10269.4	11251	5116.82	11044.7	10404.9	3944.06	3689.28
Q99623	PHB2	11	8	97.4694	0.0607004	0.0270484	14.9416	0.610478	OP-10uM	OP-NO-Rx	Prohibitin-2 OS=Homo sapiens OX=9606 GN=PHB2 PE=1 SV=2	202.29	1293.97	1398.92	290.473	212.662	3469.26	4048.4
P11279	LAMP1	3	2	22.0281	0.0634584	0.0276949	827.638	0.599574	OP-NO-Rx	OP-10uM	Lysosome-associated membrane glycoprotein 1 OS=Homo sapiens OX=9606 GN=LAMP1 PE=1 SV=3	1731.26	17.4032	12.6596	3196.71	2625.79	4.85272	2.18235
P49419	ALDH7A1	9	4	48.0809	0.0641305	0.0278638	117.01	0.592057	OP-NO-Rx	OP-10uM	Alpha-aminoadipic semialdehyde dehydrogenase OS=Homo sapiens OX=9606 GN=ALDH7A1 PE=1 SV=5	2015.37	1958.28	62.8226	2956.54	3218.5	11.5081	41.2658
Q7Z4H8	POGLUT3	9	5	66.2411	0.064694	0.0280256	2.99733	0.592122	OP-NO-Rx	OP-10uM	Protein O-glucosyltransferase 3 OS=Homo sapiens OX=9606 GN=POGLUT3 PE=1 SV=2	1192.41	528.744	899.183	1841.72	1476.02	651.104	455.793
P07237	P4HB	45	32	431.119	0.0659135	0.0282518	2.37814	0.586836	OP-NO-Rx	OP-10uM	Protein disulfide-isomerase OS=Homo sapiens OX=9606 GN=P4HB PE=1 SV=3	61735.3	68451	34876.7	71449.6	75039.3	30143.4	31454.7
Q13151	HNRNPA0	6	3	57.3996	0.0730186	0.0301616	8.18256	0.522502	ALL CTRL-NO Rx	OP-10uM	Heterogeneous nuclear ribonucleoprotein A0 OS=Homo sapiens OX=9606 GN=HNRNPA0 PE=1 SV=1	1767.44	5517.2	10582.2	3621.84	4006.32	573.55	882.137
Q6P587	FAHD1	2	2	15.038	0.073268	0.0301797	17.7215	0.55815	OP-NO-Rx	OP-10uM	Acylpyruvase FAHD1_ mitochondrial OS=Homo sapiens OX=9606 GN=FAHD1 PE=1 SV=2	2203.32	226.016	364.057	3291.9	3256.02	268.2	101.288
P61224	RAP1B	10	2	76.6723	0.0794842	0.0319329	4.08232	0.534075	OP-10uM	OP-NO-Rx	Ras-related protein Rap-1b OS=Homo sapiens OX=9606 GN=RAP1B PE=1 SV=1	5460.74	3625.86	1729.33	1325.83	1413.87	6767.59	4416.72
Q58FF8	HSP90AB2P	22	7	176.775	0.082506	0.0326108	3.02395	0.525703	OP-10uM	OP-NO-Rx	Putative heat shock protein HSP 90-beta 2 OS=Homo sapiens OX=9606 GN=HSP90AB2P PE=1 SV=2	521.979	924.011	1375	577.354	468.855	1521.32	1642.37
O43324	EEF1E1	2	2	10.6447	0.0943295	0.0357102	Infinity	0.488524	OP-NO-Rx	OP-10uM	Eukaryotic translation elongation factor 1 epsilon-1 OS=Homo sapiens OX=9606 GN=EEF1E1 PE=1 SV=1	802.289	15.9176	0.513239	810.001	729.231	0	0
Q00341	HDLBP	47	16	327.267	0.109085	0.039448	8.03871	0.446364	OP-NO-Rx	OP-10uM	Vigilin OS=Homo sapiens OX=9606 GN=HDLBP PE=1 SV=2	13272.1	5704.07	1643.48	18726.9	18793.8	2410.6	2256.91
Q8N0Y7	PGAM4	5	1	54.6528	0.113499	0.0401529	3.53138	0.415414	OP-10uM	OP-NO-Rx	Probable phosphoglycerate mutase 4 OS=Homo sapiens OX=9606 GN=PGAM4 PE=3 SV=1	275.938	140.855	629.598	303.086	265.305	1012.62	994.584
Q16720	ATP2B3	5	2	27.3959	0.12084	0.04204	2.73136	0.379502	OP-10uM	ALL CTRL-NO Rx	Plasma membrane calcium-transporting ATPase 3 OS=Homo sapiens OX=9606 GN=ATP2B3 PE=1 SV=3	1439.99	491.544	1448.2	1188.56	1470.21	2800.04	3354.14
B7ZW38	HNRNPCL3	10	1	81.8916	0.124645	0.0428051	4.74197	0.408092	OP-NO-Rx	OP-10uM	Heterogeneous nuclear ribonucleoprotein C-like 3 OS=Homo sapiens OX=9606 GN=HNRNPCL3 PE=2 SV=1	366.793	240.476	72.9439	311.974	275.651	66.2204	57.6994
Q9Y5B9	SUPT16H	10	3	57.5784	0.130766	0.0445422	3.93632	0.378232	OP-NO-Rx	OP-10uM	FACT complex subunit SPT16 OS=Homo sapiens OX=9606 GN=SUPT16H PE=1 SV=1	1806.48	639.091	322.263	2970.81	2782.47	628.715	832.873
Q99436	PSMB7	4	1	23.5654	0.13182	0.0448492	36.6898	0.394349	OP-NO-Rx	OP-10uM	Proteasome subunit beta type-7 OS=Homo sapiens OX=9606 GN=PSMB7 PE=1 SV=1	509.435	22.7401	15.9914	979.346	451.907	15.5703	23.4393
Q9BPY8	HOPX	1	1	5.4453	0.135906	0.0457614	Infinity	0.388758	OP-10uM	OP-NO-Rx	Homeodomain-only protein OS=Homo sapiens OX=9606 GN=HOPX PE=1 SV=1	0	565.371	822.401	0	0	864.261	1184.94
Q9BVK6	TMED9	5	3	39.9841	0.144295	0.0476561	2.8106	0.357489	ALL CTRL-NO Rx	OP-10uM	Transmembrane emp24 domain-containing protein 9 OS=Homo sapiens OX=9606 GN=TMED9 PE=1 SV=2	9759.52	7644.3	3036.59	5971.39	6840.51	2635.56	2212.85
P42892	ECE1	11	3	67.4943	0.144812	0.047773	2.48948	0.369603	OP-NO-Rx	OP-10uM	Endothelin-converting enzyme 1 OS=Homo sapiens OX=9606 GN=ECE1 PE=1 SV=2	4268.02	1700.01	4128.76	6053.77	5889.64	2553.42	2244.14
O14925	TIMM23	2	1	10.5481	0.146466	0.0479949	108.077	0.365218	ALL CTRL-NO Rx	OP-NO-Rx	Mitochondrial import inner membrane translocase subunit Tim23 OS=Homo sapiens OX=9606 GN=TIMM23 PE=1 SV=1	78.6637	11023.6	7771.35	34.2305	82.1904	6521.92	5993.01
P05386	RPLP1	5	2	67.2235	0.148849	0.0485046	9.72024	0.367444	OP-NO-Rx	OP-10uM	60S acidic ribosomal protein P1 OS=Homo sapiens OX=9606 GN=RPLP1 PE=1 SV=1	1246.22	104.751	608.982	1620.25	1441.21	139.836	175.121
P84077	ARF1	11	3	87.8307	0.150498	0.0489323	3.90458	0.361933	OP-NO-Rx	OP-10uM	ADP-ribosylation factor 1 OS=Homo sapiens OX=9606 GN=ARF1 PE=1 SV=2	5035.69	5224.01	1349.62	5260.85	5138.59	1594.12	1069.28
Q01518	CAP1	22	14	211.037	0.150662	0.0489323	4.64115	0.356717	OP-NO-Rx	OP-10uM	Adenylyl cyclase-associated protein 1 OS=Homo sapiens OX=9606 GN=CAP1 PE=1 SV=5	28392.4	27111	5779.11	25885.6	20489.1	5579.57	4412.51
Q15928	ZNF141	4	2	20.9806	0.150889	0.048952	23.7753	0.309377	OP-10uM	ALL CTRL-NO Rx	Zinc finger protein 141 OS=Homo sapiens OX=9606 GN=ZNF141 PE=1 SV=1	195.389	0	23.2731	166.813	142.762	1519.82	1946.02
P13807	GYS1	2	1	10.6845	0.15297	0.049463	Infinity	0.358017	OP-NO-Rx	OP-10uM	Glycogen [starch] synthase_ muscle OS=Homo sapiens OX=9606 GN=GYS1 PE=1 SV=2	1834.03	0	0	1676.42	1872.26	0	0
Q92804	TAF15	6	1	38.4484	0.164608	0.0518539	3.05409	0.325196	ALL CTRL-NO Rx	OP-10uM	TATA-binding protein-associated factor 2N OS=Homo sapiens OX=9606 GN=TAF15 PE=1 SV=1	212.27	154.086	57.6022	114.026	141.037	40.8445	51.6997
P12074	COX6A1	1	1	5.4695	0.168056	0.0526573	418.851	0.334621	OP-NO-Rx	OP-10uM	Cytochrome c oxidase subunit 6A1_ mitochondrial OS=Homo sapiens OX=9606 GN=COX6A1 PE=1 SV=4	2140.47	15.5904	1.52491	2353.21	2413.43	4.70123	6.67907
P26038	MSN	46	14	348.165	0.172148	0.0533124	7.50524	0.328058	OP-NO-Rx	OP-10uM	Moesin OS=Homo sapiens OX=9606 GN=MSN PE=1 SV=3	18067	5751.66	1507.15	22964.7	21892.6	2960.19	3016.6
O14917	PCDH17	2	1	9.2825	0.174549	0.0537726	3.58639	0.328101	OP-10uM	OP-NO-Rx	Protocadherin-17 OS=Homo sapiens OX=9606 GN=PCDH17 PE=2 SV=2	1167.89	4050.82	4727.04	1301.02	1340.43	4422.22	5051.05
Q96SI9	STRBP	10	5	63.4138	0.178818	0.0546943	4.78479	0.323101	OP-NO-Rx	OP-10uM	Spermatid perinuclear RNA-binding protein OS=Homo sapiens OX=9606 GN=STRBP PE=1 SV=1	14254.5	18260.9	3179.46	18307.4	20000.8	3652.08	4354.15
Q9UBT2	UBA2	5	1	31.257	0.186007	0.0564882	39.7902	0.314122	OP-NO-Rx	OP-10uM	SUMO-activating enzyme subunit 2 OS=Homo sapiens OX=9606 GN=UBA2 PE=1 SV=2	1468.96	342.855	16.2578	1281.13	1562.17	57.0985	14.3586
P16298	PPP3CB	5	3	26.2564	0.186203	0.0564882	20.1493	0.313841	OP-NO-Rx	OP-10uM	Serine/threonine-protein phosphatase 2B catalytic subunit beta isoform OS=Homo sapiens OX=9606 GN=PPP3CB PE=1 SV=2	2130.49	982.999	63.9209	2738.51	2147.03	117.115	125.352
B1AL88	FAM155A	1	1	4.6106	0.190045	0.0570483	17.1752	0.307904	OP-10uM	OP-NO-Rx	Transmembrane protein FAM155A OS=Homo sapiens OX=9606 GN=FAM155A PE=2 SV=1	9.35474	114.738	277.335	18.2897	27.3561	303.363	480.613
O95302	FKBP9	5	2	27.4495	0.201659	0.0596193	26.8398	0.281258	OP-NO-Rx	OP-10uM	Peptidyl-prolyl cis-trans isomerase FKBP9 OS=Homo sapiens OX=9606 GN=FKBP9 PE=1 SV=2	285.506	10.0229	1.94094	505.875	534.995	7.5945	31.1863
P12955	PEPD	4	4	21.8144	0.212438	0.0615038	5.04759	0.283956	OP-NO-Rx	OP-10uM	Xaa-Pro dipeptidase OS=Homo sapiens OX=9606 GN=PEPD PE=1 SV=3	35407	30730.6	5593.37	34377	44735.2	10534.8	5138.41
O00159	MYO1C	38	18	237.565	0.215432	0.0618214	10.3081	0.276529	OP-NO-Rx	OP-10uM	Unconventional myosin-Ic OS=Homo sapiens OX=9606 GN=MYO1C PE=1 SV=4	25305.8	18278.2	1349.68	47796.3	47286.9	4597.85	4626.24
P27695	APEX1	8	5	51.9767	0.231998	0.0649855	6.31712	0.264976	OP-NO-Rx	OP-10uM	DNA-(apurinic or apyrimidinic site) lyase OS=Homo sapiens OX=9606 GN=APEX1 PE=1 SV=2	2328.91	413.865	202.061	1638	1505.94	265.278	232.408
Q9Y262	EIF3L	11	5	65.9546	0.250995	0.0684536	5.12539	0.24476	OP-NO-Rx	OP-10uM	Eukaryotic translation initiation factor 3 subunit L OS=Homo sapiens OX=9606 GN=EIF3L PE=1 SV=1	2445.84	344.333	269.174	2152.24	1916.03	376.658	417.09
P60660	MYL6	13	6	131.845	0.26835	0.0715449	3.75798	0.228327	ALL CTRL-NO Rx	OP-NO-Rx	Myosin light polypeptide 6 OS=Homo sapiens OX=9606 GN=MYL6 PE=1 SV=2	2898.78	18935.7	14086.8	3035.3	3337.13	10354.9	12281.4
P30405	PPIF	4	1	23.2458	0.298465	0.0767836	37.1534	0.203987	OP-NO-Rx	OP-10uM	Peptidyl-prolyl cis-trans isomerase F_ mitochondrial OS=Homo sapiens OX=9606 GN=PPIF PE=1 SV=1	488.796	1.14817	0.679055	392.409	423.307	3.17905	18.7763
P30049	ATP5F1D	3	2	19.6582	0.31514	0.08009	7.76568	0.199916	OP-NO-Rx	OP-10uM	ATP synthase subunit delta_ mitochondrial OS=Homo sapiens OX=9606 GN=ATP5F1D PE=1 SV=2	5385.64	168.643	582.988	4474.88	3821.36	564.688	503.632
Q9NZ08	ERAP1	10	4	51.8007	0.335749	0.0836601	2.26047	0.192943	OP-NO-Rx	OP-10uM	Endoplasmic reticulum aminopeptidase 1 OS=Homo sapiens OX=9606 GN=ERAP1 PE=1 SV=3	1155.02	313.999	477.869	945.215	837.539	463.786	324.878
P45973	CBX5	5	3	32.9345	0.351286	0.0854267	2.66852	0.184945	OP-NO-Rx	OP-10uM	Chromobox protein homolog 5 OS=Homo sapiens OX=9606 GN=CBX5 PE=1 SV=1	976.276	1102.92	243.247	1082.88	1166.43	417.748	425.156
Q9BQE3	TUBA1C	33	6	357.069	0.402823	0.094436	14.4976	0.162032	OP-NO-Rx	OP-10uM	Tubulin alpha-1C chain OS=Homo sapiens OX=9606 GN=TUBA1C PE=1 SV=1	2692.12	3051.09	32.6364	3160.56	3629.93	352.222	116.166
Q5JTV8	TOR1AIP1	1	1	6.1915	0.422828	0.0970536	2.89474	0.134486	OP-NO-Rx	ALL CTRL-NO Rx	Torsin-1A-interacting protein 1 OS=Homo sapiens OX=9606 GN=TOR1AIP1 PE=1 SV=2	1558.66	1736.72	62.9293	3448.25	3032.69	1553.26	1371.57
Q15785	TOMM34	3	2	14.6132	0.469738	0.104764	10.7915	0.129947	OP-NO-Rx	OP-10uM	Mitochondrial import receptor subunit TOM34 OS=Homo sapiens OX=9606 GN=TOMM34 PE=1 SV=2	224.902	139.221	0	442.672	452.578	23.0624	59.8963
Q14790	CASP8	3	1	14.3599	0.532379	0.114974	14.8006	0.115683	OP-NO-Rx	OP-10uM	Caspase-8 OS=Homo sapiens OX=9606 GN=CASP8 PE=1 SV=1	243.518	904.137	0	931.449	896.102	95.6959	27.7823
P0DO97	CCDC192	2	1	16.0466	0.543301	0.116646	32.4127	0.114113	OP-NO-Rx	OP-10uM	Coiled-coil domain-containing protein 192 OS=Homo sapiens OX=9606 GN=CCDC192 PE=4 SV=1	3153.34	2127.6	0	4357.56	4994.15	73.2761	215.243
Q5JS54	PSMG4	1	1	5.6205	0.644976	0.132093	10.4451	0.0914728	OP-NO-Rx	OP-10uM	Proteasome assembly chaperone 4 OS=Homo sapiens OX=9606 GN=PSMG4 PE=1 SV=2	1991.3	696.721	0	1457.45	1426.39	132.363	143.732
