# Supplementary material for: Fluconazole-Induced Protein Changes in Osteogenic and Immune Metabolic Pathways of Dental Pulp Mesenchymal Stem Cells of Osteopetrosis Patients
Source: Int J Mol Sci. 2023 Sep 8;24(18):13841. doi: 10.3390/ijms241813841 (PMC10531073; doi:10.3390/ijms241813841)
Supplement: Supplementary file 1 [file ijms-24-13841-s001.zip › Table S2.xlsx]

## Sheet: ANOVA05__2-FLD-OPNoRx_1-_487-2_
Table S2. List of the union of 801 differentially expressed proteins across all the four treatment doses.
Accession	Accession	Peptide count	Unique peptides	Confidence score	Anova (p)	q Value	Max fold change	Power	Highest mean condition	Lowest mean condition	Description	OP_NoRx_01	OP_NoRx_02	OP_IuM_01	OP_IuM_02	OP_2-5uM_01	OP_2-5uM_02	OP_5uM_01	OP_5uM_02	OP_10uM_01	OP_10uM_02
A0A0B4J2D5;P0DPI2	A0A0B4J2D5	3	3	24.5036	0.0112408	0.0023897	533.134	0.920012	OP-NoRx	OP-Rx-5uM	Glutamine amidotransferase-like class 1 domain-containing protein 3B_ mitochondrial OS=Homo sapiens OX=9606 GN=GATD3B PE=1 SV=1	2939.86	3202.56	265.922	86.1712	19.0996	0.481111	6.063	5.45834	129.121	29.6975
A0A0C4DH32	A0A0C4DH32	1	1	5.5369	0.245543	0.0240937	23.9919	0.273894	OP-NoRx	OP-Rx-5uM	Immunoglobulin heavy variable 3-20 OS=Homo sapiens OX=9606 GN=IGHV3-20 PE=3 SV=2	243.575	385.767	62.0691	40.0871	37.9074	13.3856	0	26.2314	35.7001	0
A1A5D9	A1A5D9	2	1	15.6536	0.258113	0.0251481	7.71506	0.2645	OP-NoRx	OP-Rx-5uM	BICD family-like cargo adapter 2 OS=Homo sapiens OX=9606 GN=BICDL2 PE=1 SV=2	5372.36	6328.63	3447.17	3047.33	1969.28	1984.2	17.2007	1499.44	2489.76	1354.1
A3QJZ7;A6NGN4;H0Y7S4;O60810;O60813;Q5VWM5	A3QJZ7	1	1	12.0262	0.00148746	0.000664745	379.276	0.999449	OP-NoRx	OP-Rx-10uM	PRAME family member 27 OS=Homo sapiens OX=9606 GN=PRAMEF27 PE=3 SV=2	10665.1	14066	783.512	1189.54	76.8224	29.7717	21.3978	111.395	15.7974	49.4086
B5ME19;Q99613	B5ME19	13	8	79.7114	0.0152014	0.00294367	242.911	0.879751	OP-NoRx	OP-Rx-2.5uM	Eukaryotic translation initiation factor 3 subunit C-like protein OS=Homo sapiens OX=9606 GN=EIF3CL PE=3 SV=1	16103.8	1933.51	369.36	326.444	50.4481	23.8066	77.543	347.715	207.39	179.952
B7ZW38;P0DMR1;O60812;B2RXH8	B7ZW38	10	1	81.8916	5.22281e-05	9.26128e-05	5.26396	1	OP-NoRx	OP-Rx-5uM	Heterogeneous nuclear ribonucleoprotein C-like 3 OS=Homo sapiens OX=9606 GN=HNRNPCL3 PE=2 SV=1	311.974	275.651	81.9596	69.2155	60.8433	60.4436	60.6173	51.0143	66.2204	57.6994
O00116	O00116	14	7	82.2363	9.12963e-05	0.000130256	15.3693	1	OP-NoRx	OP-Rx-5uM	Alkyldihydroxyacetonephosphate synthase_ peroxisomal OS=Homo sapiens OX=9606 GN=AGPS PE=1 SV=1	4547.22	3669.21	1733.16	1587.42	358.459	551.303	297.056	237.543	436.61	375.23
O00148	O00148	20	4	145.67	0.00863033	0.00202123	4.25108	0.946985	OP-NoRx	OP-Rx-10uM	ATP-dependent RNA helicase DDX39A OS=Homo sapiens OX=9606 GN=DDX39A PE=1 SV=2	4149.82	4635.66	1365.59	1139.33	1326.32	1072.46	2155.75	1091.49	1066.57	1000.07
O00151	O00151	13	7	98.6601	0.0230237	0.00391603	2.07876	0.808162	OP-NoRx	OP-Rx-2.5uM	PDZ and LIM domain protein 1 OS=Homo sapiens OX=9606 GN=PDLIM1 PE=1 SV=4	2873.53	2940.65	1830.9	1349.1	1562.04	1234.9	2698.94	2052.47	1758.02	1939.3
O00154	O00154	3	2	15.7152	2.48701e-05	6.94676e-05	4.2714	1	OP-NoRx	OP-Rx-2.5uM	Cytosolic acyl coenzyme A thioester hydrolase OS=Homo sapiens OX=9606 GN=ACOT7 PE=1 SV=3	1289.72	1239.66	334.095	348.434	286.462	305.705	632.877	551.718	399.172	460.853
O00159	O00159	38	18	237.565	4.05017e-06	2.09472e-05	14.1441	1	OP-NoRx	OP-Rx-2.5uM	Unconventional myosin-Ic OS=Homo sapiens OX=9606 GN=MYO1C PE=1 SV=4	47796.3	47286.9	4150.78	3519.49	3652.91	3069.54	4566.32	5348.15	4597.85	4626.24
O00264	O00264	3	1	18.7936	0.110183	0.0125654	Infinity	0.445183	OP-NoRx	OP-Rx-5uM	Membrane-associated progesterone receptor component 1 OS=Homo sapiens OX=9606 GN=PGRMC1 PE=1 SV=3	2036.18	98.7226	350.069	274.621	0	7.11013	0	0	253.2	0
O00299	O00299	17	11	120.553	0.0219819	0.00380614	2.52708	0.817015	OP-NoRx	OP-Rx-2.5uM	Chloride intracellular channel protein 1 OS=Homo sapiens OX=9606 GN=CLIC1 PE=1 SV=4	14424.4	15509.7	13251.8	9073.66	6358.01	5487.31	10809.2	8057.15	5811.16	7923.79
O00429	O00429	8	6	55.1461	0.0991033	0.0115709	6.61127	0.470202	OP-NoRx	OP-Rx-10uM	Dynamin-1-like protein OS=Homo sapiens OX=9606 GN=DNM1L PE=1 SV=2	610.52	696.348	188.959	227.644	269.125	146.839	107.63	143.756	170.74	26.9329
O00505	O00505	4	3	22.917	0.0174789	0.00326669	21.2237	0.857696	OP-NoRx	OP-Rx-2.5uM	Importin subunit alpha-4 OS=Homo sapiens OX=9606 GN=KPNA3 PE=1 SV=2	2910.62	1835.76	924.515	770.384	44.3127	179.323	151.21	96.8232	401.161	99.1389
O14561	O14561	1	1	13.3006	0.000593862	0.000392444	7.09633	0.999993	OP-NoRx	OP-Rx-2.5uM	Acyl carrier protein_ mitochondrial OS=Homo sapiens OX=9606 GN=NDUFAB1 PE=1 SV=3	7351.26	7545.29	2113.06	1704.65	970.717	1128.47	1815.31	1088.9	1049.74	1143.63
O14562	O14562	1	1	5.559	0.0305458	0.00478059	5812.6	0.750043	OP-NoRx	OP-Rx-5uM	Ubiquitin domain-containing protein UBFD1 OS=Homo sapiens OX=9606 GN=UBFD1 PE=1 SV=2	1305.44	1346.37	13.3434	0	0.0536065	16.3405	0	0.456217	59.1578	8.44102
O14579	O14579	11	7	75.6475	0.000109185	0.000147313	6.43217	1	OP-NoRx	OP-Rx-2.5uM	Coatomer subunit epsilon OS=Homo sapiens OX=9606 GN=COPE PE=1 SV=3	2206.12	2427.95	917.279	1087.65	385.527	334.923	391.718	537.85	407.156	412.062
O14818	O14818	6	4	44.8298	0.0049514	0.00140963	3.94151	0.981624	OP-NoRx	OP-Rx-5uM	Proteasome subunit alpha type-7 OS=Homo sapiens OX=9606 GN=PSMA7 PE=1 SV=1	2324.37	2748.5	1020.58	1681.69	923.919	901.147	598.878	688.157	789.342	562.132
O14950;P19105	O14950	12	2	92.3776	0.00442234	0.00130698	3.78416	0.985723	OP-NoRx	OP-Rx-5uM	Myosin regulatory light chain 12B OS=Homo sapiens OX=9606 GN=MYL12B PE=1 SV=2	11623.5	12521.2	5324.67	4667.98	3800.63	2873.21	3998.98	2381.49	3446.33	3862.88
O14979	O14979	12	8	93.3089	0.0106201	0.00230171	2.56371	0.92645	OP-NoRx	OP-Rx-10uM	Heterogeneous nuclear ribonucleoprotein D-like OS=Homo sapiens OX=9606 GN=HNRNPDL PE=1 SV=3	6174.36	6656.11	3703.09	3034.68	3191.49	2568.78	3390.38	2310.08	2655.6	2349.05
O15055	O15055	3	1	16.7372	0.000119921	0.000155056	8.09702	1	OP-NoRx	OP-Rx-2.5uM	Period circadian protein homolog 2 OS=Homo sapiens OX=9606 GN=PER2 PE=1 SV=2	5188.75	4319.34	763.012	770.735	550.107	624.162	581.335	642.519	630.838	925.406
O15145	O15145	8	2	49.1086	0.000656238	0.000407283	4.11776	0.999987	OP-NoRx	OP-Rx-5uM	Actin-related protein 2/3 complex subunit 3 OS=Homo sapiens OX=9606 GN=ARPC3 PE=1 SV=3	3846.15	3569.84	2630.96	2320.78	1246.35	943.769	762.671	1038.31	906.669	1061.34
O15372	O15372	3	2	16.6166	0.00221603	0.000843768	173.446	0.997803	OP-NoRx	OP-Rx-2.5uM	Eukaryotic translation initiation factor 3 subunit H OS=Homo sapiens OX=9606 GN=EIF3H PE=1 SV=1	631.736	1033.43	65.3052	38.4402	4.10213	5.49835	61.9759	177.948	39.8852	11.4741
O15382	O15382	2	1	10.2915	4.97248e-05	8.97648e-05	Infinity	1	OP-NoRx	OP-Rx-2.5uM	Branched-chain-amino-acid aminotransferase_ mitochondrial OS=Homo sapiens OX=9606 GN=BCAT2 PE=1 SV=2	4941.06	5320.82	3.03059	17.5139	0	0	0	0	0	0
O15460	O15460	6	4	44.4777	0.0315258	0.00490774	2.20693	0.743161	OP-NoRx	OP-Rx-10uM	Prolyl 4-hydroxylase subunit alpha-2 OS=Homo sapiens OX=9606 GN=P4HA2 PE=1 SV=1	1283.6	1406.53	899.127	791.365	682.196	706.901	1028.84	625.414	611.688	607.257
O15492	O15492	2	2	10.6865	0.020561	0.00362523	21.3298	0.829425	OP-NoRx	OP-Rx-5uM	Regulator of G-protein signaling 16 OS=Homo sapiens OX=9606 GN=RGS16 PE=1 SV=2	974.969	1140.53	66.7577	95.497	485.898	435.972	14.181	84.9997	265.201	89.2806
O15498	O15498	8	3	44.1913	0.00631365	0.00164988	25.7934	0.969743	OP-NoRx	OP-Rx-10uM	Synaptobrevin homolog YKT6 OS=Homo sapiens OX=9606 GN=YKT6 PE=1 SV=1	564.174	561.108	172.052	234.031	33.904	68.8621	14.5967	45.6379	32.0329	11.5939
O43175	O43175	3	3	17.5155	0.0179931	0.00332307	2.45854	0.852851	OP-NoRx	OP-Rx-1uM	D-3-phosphoglycerate dehydrogenase OS=Homo sapiens OX=9606 GN=PHGDH PE=1 SV=4	1236.19	925.234	418.375	460.775	461.595	507.011	895.848	629.874	386.581	546.551
O43237	O43237	6	2	31.0412	9.92718e-05	0.000140026	31.6769	1	OP-NoRx	OP-Rx-2.5uM	Cytoplasmic dynein 1 light intermediate chain 2 OS=Homo sapiens OX=9606 GN=DYNC1LI2 PE=1 SV=1	1139.87	1121.21	53.4695	35.0581	28.7262	42.6535	100.069	138.493	63.2763	77.9484
O43242	O43242	9	4	63.7165	0.0147943	0.00288283	12.7716	0.88379	OP-NoRx	OP-Rx-2.5uM	26S proteasome non-ATPase regulatory subunit 3 OS=Homo sapiens OX=9606 GN=PSMD3 PE=1 SV=2	1800.46	1527.16	256.349	250.349	53.7595	206.789	343.161	206.726	296.027	245.161
O43252	O43252	3	1	19.0767	0.161971	0.0172722	8.63242	0.358335	OP-NoRx	OP-Rx-2.5uM	Bifunctional 3'-phosphoadenosine 5'-phosphosulfate synthase 1 OS=Homo sapiens OX=9606 GN=PAPSS1 PE=1 SV=2	1843.07	2029.39	781.493	523.835	425.23	23.3651	1539.4	523.555	285.732	330.145
O43294	O43294	9	6	56.3533	0.0186555	0.00341641	4.01949	0.846686	OP-NoRx	OP-Rx-10uM	Transforming growth factor beta-1-induced transcript 1 protein OS=Homo sapiens OX=9606 GN=TGFB1I1 PE=1 SV=2	736.208	715.682	279.893	375.9	181.251	224.076	391.077	184.686	193.012	168.2
O43324	O43324	2	2	10.6447	8.69617e-07	8.30328e-06	Infinity	1	OP-NoRx	OP-Rx-10uM	Eukaryotic translation elongation factor 1 epsilon-1 OS=Homo sapiens OX=9606 GN=EEF1E1 PE=1 SV=1	810.001	729.231	144.481	163.89	0.0471589	0	4.38617	8.17403	0	0
O43663	O43663	1	1	10.6354	0.010266	0.00225936	2.30918	0.930123	OP-NoRx	OP-Rx-1uM	Protein regulator of cytokinesis 1 OS=Homo sapiens OX=9606 GN=PRC1 PE=1 SV=2	70790.4	62574.4	29330.4	28423.8	67401.4	64747.8	44026.8	26831.2	28514.5	34752.9
O43684	O43684	6	1	28.9005	0.0329045	0.00508	9.25521	0.733723	OP-NoRx	OP-Rx-2.5uM	Mitotic checkpoint protein BUB3 OS=Homo sapiens OX=9606 GN=BUB3 PE=1 SV=1	5558.75	6165.67	4482.46	3964.12	631.899	634.892	2090.83	810.864	435.444	1811.54
O43809	O43809	8	3	48.5251	0.00510274	0.00144279	142.303	0.980391	OP-NoRx	OP-Rx-5uM	Cleavage and polyadenylation specificity factor subunit 5 OS=Homo sapiens OX=9606 GN=NUDT21 PE=1 SV=1	2335.8	1841.04	28.0183	8.52651	43.2717	6.70045	14.6216	14.7301	55.7442	21.2767
O43837	O43837	6	5	36.5374	0.0286587	0.00457826	10.2608	0.763719	OP-NoRx	OP-Rx-2.5uM	Isocitrate dehydrogenase [NAD] subunit beta_ mitochondrial OS=Homo sapiens OX=9606 GN=IDH3B PE=1 SV=2	1435.9	1637.47	631.099	670.946	212.778	86.7466	770.076	250.142	319.52	162.613
O43852	O43852	30	22	284.321	0.0270642	0.00439135	2.1569	0.77573	OP-NoRx	OP-Rx-2.5uM	Calumenin OS=Homo sapiens OX=9606 GN=CALU PE=1 SV=2	49844.7	43721.6	28275.1	22930.5	22391	20988.9	31162.8	20659.5	25427	28148.7
O60522	O60522	6	3	33.7039	0.02923	0.00464561	5.06685	0.759518	OP-NoRx	OP-Rx-2.5uM	Tudor domain-containing protein 6 OS=Homo sapiens OX=9606 GN=TDRD6 PE=2 SV=2	2805.52	1566.19	509.989	572.516	599.686	263.118	1028.72	1005.16	966.419	649.793
O60716	O60716	12	6	73.264	0.000979703	0.000508817	7.98891	0.999904	OP-NoRx	OP-Rx-1uM	Catenin delta-1 OS=Homo sapiens OX=9606 GN=CTNND1 PE=1 SV=1	2026.06	1352.31	180.038	242.844	321.061	278.726	371.13	255.087	277.973	313.115
O60725	O60725	1	1	4.7285	0.266004	0.0257954	27.5809	0.258912	OP-NoRx	OP-Rx-5uM	Protein-S-isoprenylcysteine O-methyltransferase OS=Homo sapiens OX=9606 GN=ICMT PE=1 SV=1	2955.58	3046.02	612.824	1217.97	427.731	836.006	0	217.6	1172.99	31.1289
O60762	O60762	3	1	17.3105	0.0242454	0.00408345	7.48286	0.798043	OP-NoRx	OP-Rx-10uM	Dolichol-phosphate mannosyltransferase subunit 1 OS=Homo sapiens OX=9606 GN=DPM1 PE=1 SV=1	1004.93	861.244	809.678	890.518	251.968	467.44	250.924	177.065	198.147	51.2465
O60814;P57053;P58876;P62807;Q5QNW6;Q93079;Q99877;Q99879;Q99880;Q96A08	O60814	19	8	116.346	8.11131e-06	3.26714e-05	9.39224	1	OP-NoRx	OP-Rx-5uM	Histone H2B type 1-K OS=Homo sapiens OX=9606 GN=HIST1H2BK PE=1 SV=3	71945.8	76275.1	8506.45	10171.3	13703.4	14172.6	7362.09	8419.13	10384	11931.1
O75663	O75663	3	3	23.863	0.00153949	0.000669023	8.7073	0.999373	OP-NoRx	OP-Rx-10uM	TIP41-like protein OS=Homo sapiens OX=9606 GN=TIPRL PE=1 SV=2	1651.4	2642.36	830.503	1607.79	344.43	323.725	308.724	278.558	266.925	226.198
O75718	O75718	12	8	81.4451	0.0193155	0.00346971	3.30084	0.840626	OP-NoRx	OP-Rx-10uM	Cartilage-associated protein OS=Homo sapiens OX=9606 GN=CRTAP PE=1 SV=1	3822.73	3702	1847.17	1797.47	1156.75	1332.59	1495.5	869.493	1455.47	824.172
O75874	O75874	10	5	53.7033	0.0190062	0.00343518	7.03006	0.843455	OP-NoRx	OP-Rx-10uM	Isocitrate dehydrogenase [NADP] cytoplasmic OS=Homo sapiens OX=9606 GN=IDH1 PE=1 SV=2	791.785	821.645	501.006	266.864	200.462	204.555	217.908	78.5933	96.2881	133.217
O75915	O75915	6	2	36.0454	0.000610197	0.000392444	314.097	0.999991	OP-NoRx	OP-Rx-10uM	PRA1 family protein 3 OS=Homo sapiens OX=9606 GN=ARL6IP5 PE=1 SV=1	4571.97	4078.96	807.661	824.057	26.6349	29.0843	178.786	122.473	23.4696	4.07253
O76003	O76003	6	3	47.0021	0.00451582	0.00132514	4.55488	0.985025	OP-NoRx	OP-Rx-5uM	Glutaredoxin-3 OS=Homo sapiens OX=9606 GN=GLRX3 PE=1 SV=2	2593.32	2962.93	1508.95	2099.7	1446.24	1145.87	506.06	713.787	1327.84	977.387
O89940;O89939	O89940	3	1	14.1084	0.00151151	0.000664839	910.454	0.999415	OP-NoRx	OP-Rx-5uM	Gag-Pol polyprotein OS=Human immunodeficiency virus type 1 group M subtype G (isolate SE6165) OX=388824 GN=gag-pol PE=3 SV=3	1122.37	1224.86	358.469	252.448	48.2497	17.3294	0	2.5781	23.7823	74.7411
O94887	O94887	3	1	17.3616	0.176598	0.0184361	29.5327	0.339917	OP-NoRx	OP-Rx-5uM	FERM_ ARHGEF and pleckstrin domain-containing protein 2 OS=Homo sapiens OX=9606 GN=FARP2 PE=1 SV=3	2427.32	3337.68	839.67	668.412	306.365	355.016	5.30534	189.902	823.254	34.6482
O94973	O94973	6	2	32.8943	4.04843e-05	8.23801e-05	6.05756	1	OP-NoRx	OP-Rx-10uM	AP-2 complex subunit alpha-2 OS=Homo sapiens OX=9606 GN=AP2A2 PE=1 SV=2	8439.6	8439.79	1416.64	1395.5	2149.65	1789.59	1582.88	1219.31	1356	1430.51
O95168	O95168	2	1	13.0748	0.0355862	0.00539201	6.08962	0.716144	OP-NoRx	OP-Rx-5uM	NADH dehydrogenase [ubiquinone] 1 beta subcomplex subunit 4 OS=Homo sapiens OX=9606 GN=NDUFB4 PE=1 SV=3	13016.1	16232.1	4531.98	8582.02	4164.89	3954.58	1327.94	3475.02	4316.77	2427.2
O95302	O95302	5	2	27.4495	0.00389303	0.00120506	1221.01	0.989438	OP-NoRx	OP-Rx-1uM	Peptidyl-prolyl cis-trans isomerase FKBP9 OS=Homo sapiens OX=9606 GN=FKBP9 PE=1 SV=2	505.875	534.995	0.614168	0.238301	0.410268	6.58921	12.2932	7.46293	7.5945	31.1863
O95340	O95340	5	4	26.9844	0.0790766	0.00969912	2.23689	0.524576	OP-NoRx	OP-Rx-10uM	Bifunctional 3'-phosphoadenosine 5'-phosphosulfate synthase 2 OS=Homo sapiens OX=9606 GN=PAPSS2 PE=1 SV=2	802.077	693.36	367.007	353.99	272.314	426.29	594.641	337.344	312.408	356.127
O95777	O95777	1	1	6.9267	0.000140746	0.000164427	7.49386	1	OP-NoRx	OP-Rx-10uM	U6 snRNA-associated Sm-like protein LSm8 OS=Homo sapiens OX=9606 GN=LSM8 PE=1 SV=3	3746.99	4213.94	771.569	945.532	691.787	776.775	606.676	841.451	511.202	551.124
O95782	O95782	12	7	79.3194	0.0451112	0.00631285	17.5898	0.66094	OP-NoRx	OP-Rx-10uM	AP-2 complex subunit alpha-1 OS=Homo sapiens OX=9606 GN=AP2A1 PE=1 SV=3	378.553	395.428	64.7394	81.9311	65.2183	53.3294	217.28	48.1164	8.07338	35.9284
P0CW27	P0CW27	2	1	10.7189	0.000856467	0.000475435	168.984	0.999949	OP-NoRx	OP-Rx-10uM	Coiled-coil domain-containing protein 166 OS=Homo sapiens OX=9606 GN=CCDC166 PE=4 SV=1	3088.53	2730.27	331.594	588.931	67.9884	42.5794	201.993	53.4502	15.31	19.1241
P0DO97	P0DO97	2	1	16.0466	0.00343695	0.00111388	91.6435	0.992274	OP-NoRx	OP-Rx-5uM	Coiled-coil domain-containing protein 192 OS=Homo sapiens OX=9606 GN=CCDC192 PE=4 SV=1	4357.56	4994.15	805.436	502.241	135.018	179.663	19.0746	82.9699	73.2761	215.243
P0DP25;P0DP23;P0DP24	P0DP25	14	5	111.51	0.000289098	0.000247481	26.9618	1	OP-NoRx	OP-Rx-2.5uM	Calmodulin-3 OS=Homo sapiens OX=9606 GN=CALM3 PE=1 SV=1	6599.34	5535.16	448.236	406.081	223.768	226.295	592.143	273.953	461.139	442.581
P0DPH7;P0DPH8	P0DPH7	34	7	310.601	0.141799	0.0154939	8.15029	0.387486	OP-NoRx	OP-Rx-5uM	Tubulin alpha-3C chain OS=Homo sapiens OX=9606 GN=TUBA3C PE=1 SV=1	4562.42	4461.77	3617	2417.64	1200.03	1103.65	57.184	1050.04	2800.2	1489.32
P00338	P00338	34	24	331.283	5.55002e-06	2.64963e-05	4.3616	1	OP-NoRx	OP-Rx-10uM	L-lactate dehydrogenase A chain OS=Homo sapiens OX=9606 GN=LDHA PE=1 SV=2	44163.2	43157.8	12098.8	11077.5	13028.4	12866.6	11794.9	13479.2	10178.4	9842.03
P00367	P00367	36	9	286.078	0.0129459	0.00260022	2.21359	0.902448	OP-NoRx	OP-Rx-5uM	Glutamate dehydrogenase 1_ mitochondrial OS=Homo sapiens OX=9606 GN=GLUD1 PE=1 SV=2	17450.1	18289	9706.31	11396.5	8136.44	9483.49	9486.31	6658.97	10542.6	12027.2
P00387	P00387	15	9	152.372	0.0123386	0.00253149	2.20454	0.908674	OP-NoRx	OP-Rx-5uM	NADH-cytochrome b5 reductase 3 OS=Homo sapiens OX=9606 GN=CYB5R3 PE=1 SV=3	12491.1	16958.9	14333.1	11718.4	10845.9	8865.87	6303.09	7055.73	12557.9	13373.4
P00441	P00441	4	3	35.2805	2.47302e-06	1.53484e-05	91.4438	1	OP-NoRx	OP-Rx-2.5uM	Superoxide dismutase [Cu-Zn] OS=Homo sapiens OX=9606 GN=SOD1 PE=1 SV=2	6126.27	7537.98	80.7668	70.3146	82.9873	66.4404	140.261	187.473	164.098	170.348
P00505	P00505	21	13	146.126	0.000398139	0.000292424	3.29334	0.999999	OP-NoRx	OP-Rx-5uM	Aspartate aminotransferase_ mitochondrial OS=Homo sapiens OX=9606 GN=GOT2 PE=1 SV=3	8353.22	8934.04	8390.01	7012.04	2410	2881.27	2292.61	2956.54	3097.71	3542.22
P00558	P00558	28	14	251.132	0.00471076	0.00136388	3.03549	0.983532	OP-NoRx	OP-Rx-2.5uM	Phosphoglycerate kinase 1 OS=Homo sapiens OX=9606 GN=PGK1 PE=1 SV=3	22206	23073.3	9838.93	8730.81	8309.49	6607.14	20843.5	13191	6959.35	8394.65
P01229	P01229	1	1	5.6375	0.000536237	0.000365721	3018.79	0.999996	OP-NoRx	OP-Rx-5uM	Lutropin subunit beta OS=Homo sapiens OX=9606 GN=LHB PE=1 SV=3	27096.5	24868.6	264.895	202.51	16.6899	4.60956	14.0619	3.15193	16.0852	62.4236
P02774	P02774	5	1	24.5153	0.0557329	0.0073595	Infinity	0.609993	OP-NoRx	OP-Rx-5uM	Vitamin D-binding protein OS=Homo sapiens OX=9606 GN=GC PE=1 SV=2	214.107	220.933	140.466	67.1073	9.60827	30.2994	0	0	54.1776	0
P02792	P02792	1	1	5.9565	0.0456246	0.0063418	13.4097	0.658245	OP-NoRx	OP-Rx-5uM	Ferritin light chain OS=Homo sapiens OX=9606 GN=FTL PE=1 SV=2	1002.69	988.685	82.4889	262.978	160.111	77.8775	72.3325	76.1707	30.9945	151.486
P04062	P04062	3	2	16.1185	0.0268946	0.00438102	246.302	0.777033	OP-NoRx	OP-Rx-2.5uM	Lysosomal acid glucosylceramidase OS=Homo sapiens OX=9606 GN=GBA PE=1 SV=3	1756.3	1386.79	12.3031	17.818	3.80131	8.9598	28.8788	11.5948	23.2906	0
P04075	P04075	23	14	213.695	0.00536587	0.00150349	2.08046	0.978188	OP-NoRx	OP-Rx-2.5uM	Fructose-bisphosphate aldolase A OS=Homo sapiens OX=9606 GN=ALDOA PE=1 SV=2	17729.5	17222.9	10874.2	9978.32	8302.29	8498.02	11498.3	8380.9	9090.14	8382.98
P04406	P04406	36	28	357.261	0.000150412	0.000171285	12.3734	1	OP-NoRx	OP-Rx-10uM	Glyceraldehyde-3-phosphate dehydrogenase OS=Homo sapiens OX=9606 GN=GAPDH PE=1 SV=3	242885	244100	40571.5	34801.9	23633.8	20521.9	31841.2	19107	18448	20909.5
P04818	P04818	3	2	18.4107	0.0017525	0.000725105	29.2234	0.998997	OP-NoRx	OP-Rx-2.5uM	Thymidylate synthase OS=Homo sapiens OX=9606 GN=TYMS PE=1 SV=3	3036.56	2489.69	1059.25	941.837	131.791	57.3129	156.276	213.578	249.116	98.6639
P05386	P05386	5	2	67.2235	0.00311808	0.00104874	9.72024	0.994027	OP-NoRx	OP-Rx-10uM	60S acidic ribosomal protein P1 OS=Homo sapiens OX=9606 GN=RPLP1 PE=1 SV=1	1620.25	1441.21	538.17	410.86	207.16	259.955	105.06	252.114	139.836	175.121
P05455	P05455	16	9	115.512	0.00305032	0.00103925	4.17947	0.994373	OP-NoRx	OP-Rx-2.5uM	Lupus La protein OS=Homo sapiens OX=9606 GN=SSB PE=1 SV=2	12603	13391.5	8546.55	5670.91	3252.89	2966.67	2904.81	3352.98	6115.07	9518.52
P05962;P05891	P05962	4	1	27.5487	0.000138186	0.000164427	81.7945	1	OP-NoRx	OP-Rx-1uM	Gag-Pol polyprotein OS=Human immunodeficiency virus type 2 subtype A (isolate NIH-Z) OX=11719 GN=gag-pol PE=3 SV=3	18045.7	18679.3	242.051	206.941	314.646	332.934	739.652	308.64	1065.14	1455.68
P06737	P06737	5	1	26.7153	0.00585434	0.00159011	39.415	0.973926	OP-NoRx	OP-Rx-2.5uM	Glycogen phosphorylase_ liver form OS=Homo sapiens OX=9606 GN=PYGL PE=1 SV=4	1836.53	1729.93	43.4357	158.508	51.0616	39.4232	36.8315	83.3152	28.6816	77.102
P06744	P06744	13	8	104.094	0.000282568	0.000245275	6.95649	1	OP-NoRx	OP-Rx-5uM	Glucose-6-phosphate isomerase OS=Homo sapiens OX=9606 GN=GPI PE=1 SV=4	9781.66	9740.94	5174.25	3904.39	2402.65	1948.42	1201.96	1604.43	2738.17	2517.29
P07196	P07196	3	2	19.2719	0.00718399	0.00180511	6.60334	0.961453	OP-NoRx	OP-Rx-2.5uM	Neurofilament light polypeptide OS=Homo sapiens OX=9606 GN=NEFL PE=1 SV=3	1701.82	2216.85	532.229	362.274	288.029	305.407	577.458	256.785	334.731	356.605
P07237	P07237	45	32	431.119	0.000249225	0.00022417	3.32009	1	OP-NoRx	OP-Rx-5uM	Protein disulfide-isomerase OS=Homo sapiens OX=9606 GN=P4HB PE=1 SV=3	71449.6	75039.3	39049.9	33244.1	26054.9	22467.5	23961.3	20160.7	30143.4	31454.7
P07864	P07864	5	1	46.0507	0.000173696	0.000186741	11.0544	1	OP-NoRx	OP-Rx-1uM	L-lactate dehydrogenase C chain OS=Homo sapiens OX=9606 GN=LDHC PE=1 SV=4	1100.29	677.209	81.4244	79.3711	309.2	369.237	802.931	765.071	309.374	346.002
P07910	P07910	15	4	125.633	0.000796423	0.000449352	3.4805	0.999964	OP-NoRx	OP-Rx-5uM	Heterogeneous nuclear ribonucleoproteins C1/C2 OS=Homo sapiens OX=9606 GN=HNRNPC PE=1 SV=4	11044.7	10404.9	4710.32	4122.43	4718.9	4285.33	2600.54	3562.24	3944.06	3689.28
P08123	P08123	5	2	26.3102	0.0304657	0.00478059	170.433	0.750612	OP-NoRx	OP-Rx-2.5uM	Collagen alpha-2(I) chain OS=Homo sapiens OX=9606 GN=COL1A2 PE=1 SV=7	1365.14	1339.08	20.8516	8.36938	0	15.8668	82.446	16.4214	33.6091	37.7119
P08865	P08865	15	8	144.25	0.000127742	0.000156992	4.85761	1	OP-NoRx	OP-Rx-2.5uM	40S ribosomal protein SA OS=Homo sapiens OX=9606 GN=RPSA PE=1 SV=4	13208.8	12073.7	2917.57	2835.87	2389.53	2815.19	2997.87	2282.81	2466.17	2861.93
P09012	P09012	2	1	10.8077	0.0402065	0.00587141	3.52558	0.68806	OP-NoRx	OP-Rx-1uM	U1 small nuclear ribonucleoprotein A OS=Homo sapiens OX=9606 GN=SNRPA PE=1 SV=3	1716.88	2104.65	637.33	446.615	656.113	1108.66	784.191	389.978	1064.85	1377.02
P09104	P09104	15	4	115.771	0.0140815	0.00276564	2.72992	0.890926	OP-NoRx	OP-Rx-2.5uM	Gamma-enolase OS=Homo sapiens OX=9606 GN=ENO2 PE=1 SV=3	1621.29	1730.14	1466.67	1042.84	675.828	551.837	1448.47	1010.7	939.014	857.136
P09211	P09211	11	7	102.413	0.0122748	0.00252755	3.54189	0.909331	OP-NoRx	OP-Rx-5uM	Glutathione S-transferase P OS=Homo sapiens OX=9606 GN=GSTP1 PE=1 SV=2	14803.9	18308.5	17645.1	14040.9	7455.42	6844.01	3124.65	6224.14	11704.1	14728
P09619	P09619	7	5	48.4289	0.000359172	0.000275891	5.05952	1	OP-NoRx	OP-Rx-1uM	Platelet-derived growth factor receptor beta OS=Homo sapiens OX=9606 GN=PDGFRB PE=1 SV=1	3409.19	2952.64	636.819	620.581	1650.58	1456.64	2205.33	1607	1211.51	1335.58
P09622	P09622	16	9	95.1985	0.000188734	0.000192024	5.45691	1	OP-NoRx	OP-Rx-5uM	Dihydrolipoyl dehydrogenase_ mitochondrial OS=Homo sapiens OX=9606 GN=DLD PE=1 SV=2	7338.85	6879.16	3439.89	2934.73	1835.2	1838.91	1387	1218.5	3054.94	2277.22
P09651	P09651	18	5	179.533	0.0174823	0.00326669	16.4993	0.857664	OP-NoRx	OP-Rx-5uM	Heterogeneous nuclear ribonucleoprotein A1 OS=Homo sapiens OX=9606 GN=HNRNPA1 PE=1 SV=5	4929.2	4911.88	373.201	410.192	300.356	364.325	81.628	514.825	486.289	609.483
P09661	P09661	4	2	22.9477	0.402724	0.0362238	8.70321	0.187956	OP-NoRx	OP-Rx-2.5uM	U2 small nuclear ribonucleoprotein A' OS=Homo sapiens OX=9606 GN=SNRPA1 PE=1 SV=2	672.305	655.095	113.785	105.686	64.2515	88.2669	0	190.409	43.2672	122.576
P10644	P10644	5	3	36.8018	0.0273682	0.00441185	2.17915	0.773407	OP-NoRx	OP-Rx-2.5uM	cAMP-dependent protein kinase type I-alpha regulatory subunit OS=Homo sapiens OX=9606 GN=PRKAR1A PE=1 SV=1	2985.79	3098.37	1982.24	2101.02	1268.1	1523.88	1867.68	1224.9	2161.53	2941.54
P11279	P11279	3	2	22.0281	4.38495e-05	8.63951e-05	827.638	1	OP-NoRx	OP-Rx-10uM	Lysosome-associated membrane glycoprotein 1 OS=Homo sapiens OX=9606 GN=LAMP1 PE=1 SV=3	3196.71	2625.79	25.1837	19.5908	8.42332	15.6186	27.4695	38.5276	4.85272	2.18235
P11413	P11413	17	8	112.748	0.0587559	0.00770134	5.08526	0.597123	OP-NoRx	OP-Rx-5uM	Glucose-6-phosphate 1-dehydrogenase OS=Homo sapiens OX=9606 GN=G6PD PE=1 SV=4	4684.32	3962.76	1520.1	1721.21	1260.29	812.826	358.136	1342.28	1732.32	1722.58
P12074	P12074	1	1	5.4695	7.78252e-05	0.000115002	418.851	1	OP-NoRx	OP-Rx-10uM	Cytochrome c oxidase subunit 6A1_ mitochondrial OS=Homo sapiens OX=9606 GN=COX6A1 PE=1 SV=4	2353.21	2413.43	21.6081	13.3014	15.7261	26.1958	5.61045	13.2333	4.70123	6.67907
P12955	P12955	4	4	21.8144	0.0120588	0.00250724	10.4214	0.911555	OP-NoRx	OP-Rx-5uM	Xaa-Pro dipeptidase OS=Homo sapiens OX=9606 GN=PEPD PE=1 SV=3	34377	44735.2	11504.7	16094.7	15948.2	14756.4	2143.96	5447.34	10534.8	5138.41
P13010	P13010	24	18	179.237	0.00294899	0.0010222	2.06059	0.994872	OP-NoRx	OP-Rx-5uM	X-ray repair cross-complementing protein 5 OS=Homo sapiens OX=9606 GN=XRCC5 PE=1 SV=3	14117.1	16146.3	14307.6	15273.2	10344	7964.21	7548.34	7138.4	11563.7	10754.6
P13473	P13473	5	2	36.6033	0.0540927	0.00719651	18.704	0.617254	OP-NoRx	OP-Rx-10uM	Lysosome-associated membrane glycoprotein 2 OS=Homo sapiens OX=9606 GN=LAMP2 PE=1 SV=2	1091.44	1152.73	109.767	98.3818	264.135	129.704	908.766	291.908	110.003	9.98078
P13639	P13639	60	40	580.042	8.34054e-05	0.000120382	8.92606	1	OP-NoRx	OP-Rx-5uM	Elongation factor 2 OS=Homo sapiens OX=9606 GN=EEF2 PE=1 SV=4	35494.3	32612.3	13954.5	13567.5	7071.63	6212.6	3373.96	4256.11	8245.09	6171.48
P13693	P13693	5	2	39.1401	0.00311944	0.00104874	78.9513	0.99402	OP-NoRx	OP-Rx-5uM	Translationally-controlled tumor protein OS=Homo sapiens OX=9606 GN=TPT1 PE=1 SV=1	12104.1	14429.7	1499.1	1187.22	288.428	87.6474	272.539	63.5386	433.037	288.691
P13797	P13797	33	12	248.626	0.0304513	0.00478059	3.76923	0.750714	OP-NoRx	OP-Rx-5uM	Plastin-3 OS=Homo sapiens OX=9606 GN=PLS3 PE=1 SV=4	7839.34	8335.99	4686.8	3946.8	3229.56	3230.99	1416.71	2874.7	4472.66	2782.47
P13807	P13807	2	1	10.6845	8.62683e-11	5.3541e-09	Infinity	1	OP-NoRx	OP-Rx-1uM	Glycogen [starch] synthase_ muscle OS=Homo sapiens OX=9606 GN=GYS1 PE=1 SV=2	1676.42	1872.26	0	0	0	0	0	0	0	0
P14174	P14174	2	1	12.2217	3.10659e-07	4.82013e-06	Infinity	1	OP-NoRx	OP-Rx-1uM	Macrophage migration inhibitory factor OS=Homo sapiens OX=9606 GN=MIF PE=1 SV=4	12002.3	24584.9	0	0	0	0	0	0	0.11406	0
P14678;P63162	P14678	2	1	11.7329	1.2074e-06	1.0705e-05	Infinity	1	OP-NoRx	OP-Rx-2.5uM	Small nuclear ribonucleoprotein-associated proteins B and B' OS=Homo sapiens OX=9606 GN=SNRPB PE=1 SV=2	1473.66	1522.71	0.806602	0.0148758	0	0	0	0	0	0
P14854	P14854	3	3	31.7698	0.0190108	0.00343518	7.93839	0.843413	OP-NoRx	OP-Rx-5uM	Cytochrome c oxidase subunit 6B1 OS=Homo sapiens OX=9606 GN=COX6B1 PE=1 SV=2	1535.88	1692.89	510.277	455.68	268.05	186.1	323.356	83.3719	241.97	214.217
P15121;P14550	P15121	2	2	18.2374	0.000351965	0.000275891	12.5113	1	OP-NoRx	OP-Rx-2.5uM	Aldo-keto reductase family 1 member B1 OS=Homo sapiens OX=9606 GN=AKR1B1 PE=1 SV=3	4281.6	3793.92	1161.99	783.765	289.029	356.429	543.778	723.427	803.065	616.892
P15833	P15833	1	1	11.033	0.0121316	0.00251307	203.537	0.910805	OP-NoRx	OP-Rx-5uM	Gag-Pol polyprotein OS=Human immunodeficiency virus type 2 subtype B (isolate D205) OX=11716 GN=gag-pol PE=3 SV=3	1830.37	1707.27	225.438	251.573	18.2151	20.5478	0	17.3809	11.6934	10.1985
P16298	P16298	5	3	26.2564	0.000952791	0.00050113	42.8819	0.999915	OP-NoRx	OP-Rx-5uM	Serine/threonine-protein phosphatase 2B catalytic subunit beta isoform OS=Homo sapiens OX=9606 GN=PPP3CB PE=1 SV=2	2738.51	2147.03	175.915	240.636	68.6266	127.42	32.3126	81.6175	117.115	125.352
P17066	P17066	23	1	162.252	0.076786	0.00951216	3.34524	0.531732	OP-NoRx	OP-Rx-5uM	Heat shock 70 kDa protein 6 OS=Homo sapiens OX=9606 GN=HSPA6 PE=1 SV=2	5560.35	6411.28	2571.44	1120.84	2139.08	2420.18	1316.28	2262.43	2698.92	1552.01
P17812	P17812	12	6	86.1527	0.0377728	0.00563534	4.41449	0.702523	OP-NoRx	OP-Rx-10uM	CTP synthase 1 OS=Homo sapiens OX=9606 GN=CTPS1 PE=1 SV=2	2169.24	2172.55	714.073	719.742	989.878	718.51	2422.17	1140.32	684.258	299.275
P19367	P19367	20	9	117.441	0.0115788	0.00243187	2.61004	0.916513	OP-NoRx	OP-Rx-5uM	Hexokinase-1 OS=Homo sapiens OX=9606 GN=HK1 PE=1 SV=3	2068.11	1717.21	1100.63	1021.11	903.624	898.624	885.415	564.88	1126.42	1067.67
P20290	P20290	9	3	79.4908	0.000937518	0.00050089	6.50508	0.999921	OP-NoRx	OP-Rx-2.5uM	Transcription factor BTF3 OS=Homo sapiens OX=9606 GN=BTF3 PE=1 SV=1	4134.44	3586.94	2186.83	1985.61	659.133	527.842	3891.53	2462.13	1042.94	1365.52
P20794	P20794	5	2	25.102	0.00555007	0.0015385	11.3902	0.976606	OP-NoRx	OP-Rx-10uM	Serine/threonine-protein kinase MAK OS=Homo sapiens OX=9606 GN=MAK PE=1 SV=2	2233.43	1872.99	561.156	617.866	808.82	550.304	774.051	317.97	196.298	164.225
P20876	P20876	5	2	28.7154	1.41869e-05	4.89159e-05	22.2595	1	OP-NoRx	OP-Rx-1uM	Gag-Pol polyprotein OS=Human immunodeficiency virus type 2 subtype A (isolate ST) OX=11721 GN=gag-pol PE=3 SV=3	12595.1	12477.4	499.169	627.207	809.157	710.465	1600.37	1175.7	536.965	631.856
P21583	P21583	1	1	4.7844	0.0901331	0.0107043	61.1198	0.492904	OP-NoRx	OP-Rx-5uM	Kit ligand OS=Homo sapiens OX=9606 GN=KITLG PE=1 SV=1	2526.33	3046.69	786.296	879.79	229.979	166.01	0	91.1819	43.3101	133.032
P21964	P21964	10	5	61.4958	0.0002264	0.000212896	10.0333	1	OP-NoRx	OP-Rx-2.5uM	Catechol O-methyltransferase OS=Homo sapiens OX=9606 GN=COMT PE=1 SV=2	3771.26	4408.41	498.818	434.569	476.199	339.051	1668.5	1138.47	652.234	575.262
P22033	P22033	2	1	9.685	0.0991846	0.0115709	31.7156	0.470007	OP-NoRx	OP-Rx-5uM	Methylmalonyl-CoA mutase_ mitochondrial OS=Homo sapiens OX=9606 GN=MMUT PE=1 SV=4	1233.43	991.465	979.205	504.74	661.27	475.828	0	70.1513	299.075	179.288
P22087	P22087	8	4	54.8333	0.0750053	0.00934754	2.08527	0.537452	OP-NoRx	OP-Rx-1uM	rRNA 2'-O-methyltransferase fibrillarin OS=Homo sapiens OX=9606 GN=FBL PE=1 SV=2	1194.5	1327.46	665.966	543.448	838.402	804.882	1076.5	636.042	795.558	832.178
P22090	P22090	10	1	97.0145	0.00305886	0.00103925	15.8538	0.99433	OP-NoRx	OP-Rx-1uM	40S ribosomal protein S4_ Y isoform 1 OS=Homo sapiens OX=9606 GN=RPS4Y1 PE=1 SV=2	456.653	470.901	22.8917	35.6149	316.444	284.887	488.945	381.888	199.099	67.8609
P23258;Q9NRH3	P23258	2	2	10.5338	0.137847	0.0151019	2.2569	0.393803	OP-NoRx	OP-Rx-2.5uM	Tubulin gamma-1 chain OS=Homo sapiens OX=9606 GN=TUBG1 PE=1 SV=2	1203.39	1313.03	771.249	523.022	652.688	462.304	1126.01	591.995	824.052	926.833
P23528	P23528	16	8	192.618	0.00275051	0.000972683	3.43745	0.995787	OP-NoRx	OP-Rx-2.5uM	Cofilin-1 OS=Homo sapiens OX=9606 GN=CFL1 PE=1 SV=3	56854.1	52451.8	25062.2	22595.6	16985.4	14813.2	31866.8	21412.1	17894.5	20976.7
P24534	P24534	9	4	91.776	0.00141563	0.000641304	2.64771	0.999544	OP-NoRx	OP-Rx-2.5uM	Elongation factor 1-beta OS=Homo sapiens OX=9606 GN=EEF1B2 PE=1 SV=3	24888.9	25655.8	18918.3	14745.8	10420	8670.01	13162.9	12500.1	12439	12875.7
P24752	P24752	17	10	134.192	0.0112618	0.0023897	6.14439	0.919795	OP-NoRx	OP-Rx-10uM	Acetyl-CoA acetyltransferase_ mitochondrial OS=Homo sapiens OX=9606 GN=ACAT1 PE=1 SV=1	6695.26	11471.4	2328.83	1910	2152.95	2446.7	1598.17	3039.66	1731.43	1225.19
P25398	P25398	13	6	128.385	0.00367874	0.00116487	2.97525	0.990816	OP-NoRx	OP-Rx-5uM	40S ribosomal protein S12 OS=Homo sapiens OX=9606 GN=RPS12 PE=1 SV=3	15487.7	19021.6	6641.04	5502.32	6897.24	6027.32	6860.2	4738.6	6478.52	6894.58
P26038	P26038	46	14	348.165	3.30765e-05	7.60309e-05	7.50524	1	OP-NoRx	OP-Rx-10uM	Moesin OS=Homo sapiens OX=9606 GN=MSN PE=1 SV=3	22964.7	21892.6	5140.41	4664.34	3566.54	3017.22	4590.42	3539.09	2960.19	3016.6
P26641	P26641	26	13	225.191	0.00784166	0.00190109	7.33992	0.954956	OP-NoRx	OP-Rx-10uM	Elongation factor 1-gamma OS=Homo sapiens OX=9606 GN=EEF1G PE=1 SV=3	14772.6	13715.4	2841.53	3098.09	2760.97	3011.73	6654.42	2591.44	1860.1	2021.15
P27169	P27169	2	1	10.9204	0.00106964	0.00053643	5.44478	0.999857	OP-NoRx	OP-Rx-1uM	Serum paraoxonase/arylesterase 1 OS=Homo sapiens OX=9606 GN=PON1 PE=1 SV=3	413.86	279.564	61.1081	66.2477	118.895	104.485	157.846	151.973	98.568	128.642
P27348	P27348	14	8	147.71	0.0259155	0.00426631	2.14139	0.784652	OP-NoRx	OP-Rx-2.5uM	14-3-3 protein theta OS=Homo sapiens OX=9606 GN=YWHAQ PE=1 SV=1	10067.4	10245	6655.68	6294.73	5314.87	4170.71	6246.64	4056.85	5765.67	5131.03
P27482	P27482	9	4	68.5905	0.0110431	0.00235928	2.19248	0.922062	OP-NoRx	OP-Rx-2.5uM	Calmodulin-like protein 3 OS=Homo sapiens OX=9606 GN=CALML3 PE=1 SV=2	1538.09	1615.76	767.266	792.123	753.491	684.998	1234.36	929.087	658.013	908.664
P27635;Q96L21	P27635	15	9	104.496	0.00752741	0.0018429	2.35385	0.958081	OP-NoRx	OP-Rx-5uM	60S ribosomal protein L10 OS=Homo sapiens OX=9606 GN=RPL10 PE=1 SV=4	15564.1	16128.4	14412.6	13870.4	9820.62	8259.17	5845.01	7619.09	11805.5	8824.52
P27695	P27695	8	5	51.9767	0.000461458	0.00032731	6.51411	0.999998	OP-NoRx	OP-Rx-2.5uM	DNA-(apurinic or apyrimidinic site) lyase OS=Homo sapiens OX=9606 GN=APEX1 PE=1 SV=2	1638	1505.94	501.338	395.026	220.665	261.97	544.841	366.112	265.278	232.408
P28482	P28482	3	1	16.031	0.0299067	0.00474101	Infinity	0.754611	OP-NoRx	OP-Rx-2.5uM	Mitogen-activated protein kinase 1 OS=Homo sapiens OX=9606 GN=MAPK1 PE=1 SV=3	487.161	609.597	75.7568	73.379	0	0	23.6888	0	0	9.97286
P29317	P29317	9	5	47.5083	0.0444034	0.00625804	7.03148	0.664697	OP-NoRx	OP-Rx-10uM	Ephrin type-A receptor 2 OS=Homo sapiens OX=9606 GN=EPHA2 PE=1 SV=2	1489.49	1773.63	715.947	595.579	352.592	262.046	138.769	550.295	300.921	163.152
P29401	P29401	25	16	225.782	0.0443954	0.00625804	4.21083	0.66474	OP-NoRx	OP-Rx-5uM	Transketolase OS=Homo sapiens OX=9606 GN=TKT PE=1 SV=3	24749.1	28213.8	10523.8	10285.5	10677.9	10404.5	3828.11	8749.67	12874.3	6880.52
P29692	P29692	13	8	102.952	0.00035433	0.000275891	2.8337	1	OP-NoRx	OP-Rx-2.5uM	Elongation factor 1-delta OS=Homo sapiens OX=9606 GN=EEF1D PE=1 SV=5	16131.7	16971.6	7328.28	8523.59	5731.81	5950.21	11861.8	9608.89	5822.21	6342.1
P29992;O95837	P29992	8	4	65.977	0.393322	0.0356624	5.62687	0.191703	OP-NoRx	OP-Rx-5uM	Guanine nucleotide-binding protein subunit alpha-11 OS=Homo sapiens OX=9606 GN=GNA11 PE=1 SV=2	889.762	765.048	193.624	205.288	327.249	517.179	0	294.091	234.223	221.652
P30041	P30041	16	10	147.787	0.00062907	0.000400979	2.96176	0.99999	OP-NoRx	OP-Rx-10uM	Peroxiredoxin-6 OS=Homo sapiens OX=9606 GN=PRDX6 PE=1 SV=3	11133.2	12563.8	4574.41	4888.22	5005.89	3993.96	4214.25	4080.62	4392.46	3608.51
P30044	P30044	13	6	97.621	0.0113963	0.0024018	2.22859	0.918402	OP-NoRx	OP-Rx-5uM	Peroxiredoxin-5_ mitochondrial OS=Homo sapiens OX=9606 GN=PRDX5 PE=1 SV=4	36418.3	37845.5	23218.6	19107.8	21298.7	18870.2	19797.8	13525.5	17385.5	16885.9
P30048	P30048	12	7	107.86	0.016927	0.00318831	2.6515	0.862953	OP-NoRx	OP-Rx-5uM	Thioredoxin-dependent peroxide reductase_ mitochondrial OS=Homo sapiens OX=9606 GN=PRDX3 PE=1 SV=3	18964.7	19553.9	8935.38	7178.3	8469.24	7246.62	9058.85	5468.26	6919.56	8814.12
P30049	P30049	3	2	19.6582	6.7498e-05	0.000108267	10.6176	1	OP-NoRx	OP-Rx-5uM	ATP synthase subunit delta_ mitochondrial OS=Homo sapiens OX=9606 GN=ATP5F1D PE=1 SV=2	4474.88	3821.36	446.196	533.321	450.834	604.168	349.692	431.677	564.688	503.632
P30085	P30085	5	2	29.3356	3.43279e-05	7.61782e-05	1616.86	1	OP-NoRx	OP-Rx-1uM	UMP-CMP kinase OS=Homo sapiens OX=9606 GN=CMPK1 PE=1 SV=3	641.447	570.737	0.422978	0.326735	0.556021	0.768828	1.39917	0	0.420668	0.667841
P30405	P30405	4	1	23.2458	0.00112233	0.000546316	Infinity	0.999824	OP-NoRx	OP-Rx-5uM	Peptidyl-prolyl cis-trans isomerase F_ mitochondrial OS=Homo sapiens OX=9606 GN=PPIF PE=1 SV=1	392.409	423.307	38.7044	14.4396	4.07614	2.90552	0	0	3.17905	18.7763
P31689	P31689	7	6	47.0022	0.00749062	0.00183752	4.49817	0.958445	OP-NoRx	OP-Rx-1uM	DnaJ homolog subfamily A member 1 OS=Homo sapiens OX=9606 GN=DNAJA1 PE=1 SV=2	1848.73	2018.3	495.92	363.769	580.793	393.936	662.1	358.327	470.914	429.392
P32119	P32119	9	4	63.6204	0.000717532	0.000431475	5.91532	0.999979	OP-NoRx	OP-Rx-5uM	Peroxiredoxin-2 OS=Homo sapiens OX=9606 GN=PRDX2 PE=1 SV=5	3549.57	3370.26	2186.31	1891.03	642.048	584.864	718.283	451.53	1463.67	1088.4
P32322	P32322	1	1	5.4346	0.286854	0.027474	174.561	0.245171	OP-NoRx	OP-Rx-10uM	Pyrroline-5-carboxylate reductase 1_ mitochondrial OS=Homo sapiens OX=9606 GN=PYCR1 PE=1 SV=2	961.628	1529.68	269.917	0	26.0191	20.2942	0	37.098	14.2719	0
P33176	P33176	31	16	203.543	0.00685679	0.00173696	2.5111	0.964618	OP-NoRx	OP-Rx-2.5uM	Kinesin-1 heavy chain OS=Homo sapiens OX=9606 GN=KIF5B PE=1 SV=1	5383.96	4823.03	2563.62	1878.62	2155.09	1909.66	2977.93	2401.03	2098.38	2529.58
P33778;P06899;P23527;Q16778;Q8N257	P33778	12	4	108.004	0.0300406	0.00475618	3.55897	0.753648	OP-NoRx	OP-Rx-2.5uM	Histone H2B type 1-B OS=Homo sapiens OX=9606 GN=HIST1H2BB PE=1 SV=2	3829.65	3646.07	1196.4	1227.02	1410.22	690.311	1633.64	947.722	1661.95	1690.01
P34896	P34896	7	2	39.1619	0.0089926	0.00205945	2.52051	0.943278	OP-NoRx	OP-Rx-2.5uM	Serine hydroxymethyltransferase_ cytosolic OS=Homo sapiens OX=9606 GN=SHMT1 PE=1 SV=1	2107.59	2473.35	1395.46	1714.13	988.441	829.026	1521.33	1116.77	954.975	1120.59
P34897	P34897	22	9	152.528	0.00623429	0.00164297	7.8143	0.970476	OP-NoRx	OP-Rx-5uM	Serine hydroxymethyltransferase_ mitochondrial OS=Homo sapiens OX=9606 GN=SHMT2 PE=1 SV=3	4873.77	6075.11	2156.4	2902	1868.61	1836.99	455.553	945.581	1953.97	1309.95
P35221	P35221	32	15	186.706	0.00137541	0.000632317	25.1908	0.999593	OP-NoRx	OP-Rx-5uM	Catenin alpha-1 OS=Homo sapiens OX=9606 GN=CTNNA1 PE=1 SV=1	5332.66	5472.97	493.373	493.742	382.024	328.794	320.362	108.588	893.107	1040.43
P35241	P35241	26	4	192.991	0.000607767	0.000392444	5.24151	0.999992	OP-NoRx	OP-Rx-2.5uM	Radixin OS=Homo sapiens OX=9606 GN=RDX PE=1 SV=1	10004.6	9459.59	3339.93	2186.43	1735.14	1978.33	1825.57	2245.09	2255.8	2277.77
P35244	P35244	2	2	12.3785	0.00223222	0.000847334	614.246	0.997752	OP-NoRx	OP-Rx-2.5uM	Replication protein A 14 kDa subunit OS=Homo sapiens OX=9606 GN=RPA3 PE=1 SV=1	2210.22	1588.77	53.6627	50.2773	0.0840527	6.10075	10.1901	6.85466	4.70751	1.56741
P35270	P35270	4	1	25.7144	0.0620929	0.00802018	7.70087	0.583631	OP-NoRx	OP-Rx-2.5uM	Sepiapterin reductase OS=Homo sapiens OX=9606 GN=SPR PE=1 SV=1	15581.5	15509.1	7088.42	5732.53	2073.27	1964.01	5211.48	3418.58	5597.34	1099.15
P35558	P35558	1	1	5.677	0.00116449	0.000558085	Infinity	0.999794	OP-NoRx	OP-Rx-5uM	Phosphoenolpyruvate carboxykinase_ cytosolic [GTP] OS=Homo sapiens OX=9606 GN=PCK1 PE=1 SV=3	2386.81	3431.42	17.0898	54.9172	17.0811	11.2578	0	0	5.68828	0
P35613	P35613	10	8	83.1224	0.00828391	0.00197362	4.94634	0.950506	OP-NoRx	OP-Rx-5uM	Basigin OS=Homo sapiens OX=9606 GN=BSG PE=1 SV=2	5237.33	6195.46	3237.6	2992.6	2444.71	1682.47	1148.25	1163.11	3165.12	1711.66
P36551	P36551	4	1	19.9929	0.000439513	0.000317182	Infinity	0.999999	OP-NoRx	OP-Rx-5uM	Oxygen-dependent coproporphyrinogen-III oxidase_ mitochondrial OS=Homo sapiens OX=9606 GN=CPOX PE=1 SV=3	586.788	466.462	20.8415	51.0474	3.11163	0	0	0	0	0
P36712	P36712	2	2	10.6769	0.000421078	0.000305655	5.1196	0.999999	OP-NoRx	OP-Rx-2.5uM	Pre-hexon-linking protein IIIa OS=Human adenovirus A serotype 12 OX=28282 GN=L1 PE=1 SV=1	3111.38	2579.25	1098.42	1093.42	641.406	470.132	850.949	663.383	636.378	604.863
P36776	P36776	10	5	54.3859	0.000168958	0.000183967	7.18434	1	OP-NoRx	OP-Rx-1uM	Lon protease homolog_ mitochondrial OS=Homo sapiens OX=9606 GN=LONP1 PE=1 SV=2	1348.11	1318.87	201.762	169.458	210.846	275.921	378.335	290.347	225.435	256.991
P36957	P36957	18	8	101.524	0.111336	0.0126439	10.2552	0.442746	OP-NoRx	OP-Rx-5uM	Dihydrolipoyllysine-residue succinyltransferase component of 2-oxoglutarate dehydrogenase complex_ mitochondrial OS=Homo sapiens OX=9606 GN=DLST PE=1 SV=4	3200.63	3921.37	1855.39	2649.36	872.608	920.04	41.9096	652.566	2442.04	999.801
P37802	P37802	14	10	150.474	0.00306433	0.00103925	2.48122	0.994302	OP-NoRx	OP-Rx-2.5uM	Transgelin-2 OS=Homo sapiens OX=9606 GN=TAGLN2 PE=1 SV=3	23237.8	25963.8	16822.6	17448.7	10783	9046.65	9682.97	13186.2	10788.2	9204.36
P38606	P38606	11	4	57.8446	0.00539894	0.00150899	72.1551	0.977906	OP-NoRx	OP-Rx-1uM	V-type proton ATPase catalytic subunit A OS=Homo sapiens OX=9606 GN=ATP6V1A PE=1 SV=2	603.202	534.794	5.3505	10.421	17.1537	49.9626	30.5613	60.8411	27.6301	82.4289
P38919	P38919	23	11	168.59	0.0245234	0.00410244	22.3521	0.795778	OP-NoRx	OP-Rx-10uM	Eukaryotic initiation factor 4A-III OS=Homo sapiens OX=9606 GN=EIF4A3 PE=1 SV=4	13466.2	13978	870.152	1364.28	1250.36	839.207	7265.82	1098.22	726.509	501.305
P39019	P39019	15	9	110.728	0.00381976	0.00119411	2.78444	0.989918	OP-NoRx	OP-Rx-5uM	40S ribosomal protein S19 OS=Homo sapiens OX=9606 GN=RPS19 PE=1 SV=2	10291.3	10371.5	7217.07	5995.02	5768.03	4962.51	3516.03	3904.79	5958.91	4376.31
P39023	P39023	26	16	205.275	1.93076e-05	6.14509e-05	7.67862	1	OP-NoRx	OP-Rx-5uM	60S ribosomal protein L3 OS=Homo sapiens OX=9606 GN=RPL3 PE=1 SV=2	14328.2	12472.7	2648.33	2558.28	2390	2762.83	1734.53	1755.8	2073.03	2542.08
P40123	P40123	3	1	15.6147	0.000121498	0.000155476	40.318	1	OP-NoRx	OP-Rx-10uM	Adenylyl cyclase-associated protein 2 OS=Homo sapiens OX=9606 GN=CAP2 PE=1 SV=1	1477.33	1360	145.35	103.639	39.9267	51.1859	253.021	459.791	40.343	30.031
P40227	P40227	14	6	101.211	0.000653203	0.000407283	26.6764	0.999987	OP-NoRx	OP-Rx-5uM	T-complex protein 1 subunit zeta OS=Homo sapiens OX=9606 GN=CCT6A PE=1 SV=3	8855.05	12060.7	2684.64	2203.48	901.275	1162.22	277.076	506.98	1720.2	1053.08
P41250	P41250	15	8	102.259	0.00282131	0.000992068	3.88461	0.995471	OP-NoRx	OP-Rx-2.5uM	Glycine--tRNA ligase OS=Homo sapiens OX=9606 GN=GARS PE=1 SV=3	3970.5	3756.53	2362.15	2368.83	1116.04	873.097	1967.62	1748.54	1433.28	884.592
P41273	P41273	1	1	4.7977	0.0975917	0.0114173	26.2497	0.473862	OP-NoRx	OP-Rx-5uM	Tumor necrosis factor ligand superfamily member 9 OS=Homo sapiens OX=9606 GN=TNFSF9 PE=1 SV=1	7358.16	7879.78	3117.71	2393.79	853.397	528.788	10.2892	570.209	1575.39	939.916
P42166	P42166	24	7	157.762	0.0157714	0.00303513	2.52591	0.874143	OP-NoRx	OP-Rx-2.5uM	Lamina-associated polypeptide 2_ isoform alpha OS=Homo sapiens OX=9606 GN=TMPO PE=1 SV=2	6890.55	7809.15	4638.85	4052.89	3171.76	2647.8	5220.91	3424.81	3773.38	3929.94
P42167	P42167	12	4	108.005	0.0175732	0.00327031	2.771	0.856805	OP-NoRx	OP-Rx-2.5uM	Lamina-associated polypeptide 2_ isoforms beta/gamma OS=Homo sapiens OX=9606 GN=TMPO PE=1 SV=2	6392	7563.78	3882	3405.67	2632.67	2403.71	3927.35	2267.72	3098.95	2997.62
P42224	P42224	24	14	162.522	0.0460651	0.00638872	2.29421	0.655954	OP-NoRx	OP-Rx-10uM	Signal transducer and activator of transcription 1-alpha/beta OS=Homo sapiens OX=9606 GN=STAT1 PE=1 SV=2	26044.6	31130.8	16770.4	14638.8	16737	15647.7	24481.9	14774	13722.7	11199
P42704	P42704	55	28	367.658	0.0710515	0.00899937	2.72922	0.550674	OP-NoRx	OP-Rx-5uM	Leucine-rich PPR motif-containing protein_ mitochondrial OS=Homo sapiens OX=9606 GN=LRPPRC PE=1 SV=3	5286.39	6207.26	5725.27	4865.23	4887	3420.09	2044.73	2166.6	5350.5	2558.29
P42892	P42892	11	3	67.4943	0.000215338	0.000207203	3.10252	1	OP-NoRx	OP-Rx-5uM	Endothelin-converting enzyme 1 OS=Homo sapiens OX=9606 GN=ECE1 PE=1 SV=2	6053.77	5889.64	2428.99	2008.22	2009.31	2252.45	1999.09	1850.49	2553.42	2244.14
P45973	P45973	5	3	32.9345	0.00613554	0.0016323	5.76484	0.971383	OP-NoRx	OP-Rx-5uM	Chromobox protein homolog 5 OS=Homo sapiens OX=9606 GN=CBX5 PE=1 SV=1	1082.88	1166.43	419.707	474.782	256.205	416.356	139.935	250.242	417.748	425.156
P46459	P46459	12	7	63.9513	6.80337e-05	0.000108267	25.6747	1	OP-NoRx	OP-Rx-5uM	Vesicle-fusing ATPase OS=Homo sapiens OX=9606 GN=NSF PE=1 SV=3	16145.8	16183.8	9012.03	8215.53	1176.19	675.566	728.828	530.372	2945.88	3081.46
P46783;Q9NQ39	P46783	7	3	50.9607	0.0041282	0.00125286	1850.8	0.987839	OP-NoRx	OP-Rx-2.5uM	40S ribosomal protein S10 OS=Homo sapiens OX=9606 GN=RPS10 PE=1 SV=1	5016.08	5290.65	2.70363	7.12284	5.5688	0	175.791	228.479	8.07024	0
P46940	P46940	64	33	466.111	0.0369915	0.00554544	3.25808	0.70732	OP-NoRx	OP-Rx-5uM	Ras GTPase-activating-like protein IQGAP1 OS=Homo sapiens OX=9606 GN=IQGAP1 PE=1 SV=1	9466.89	9730.28	5265.95	4074.11	3343.25	3041.76	3615.21	2276.97	5175.12	2597.3
P47813;O14602	P47813	2	1	11.2217	0.280999	0.0270593	11.5475	0.248889	OP-NoRx	OP-Rx-5uM	Eukaryotic translation initiation factor 1A_ X-chromosomal OS=Homo sapiens OX=9606 GN=EIF1AX PE=1 SV=2	776.473	787.463	140.999	362.79	400.536	354.481	0	135.435	287.85	47.8315
P48444	P48444	16	9	103.487	0.00117091	0.000559004	2.01201	0.999789	OP-NoRx	OP-Rx-2.5uM	Coatomer subunit delta OS=Homo sapiens OX=9606 GN=ARCN1 PE=1 SV=1	3144.47	3663.24	2977.54	2558.71	1670.71	1712.83	3031.54	2888.52	2102	2224.1
P48741	P48741	16	1	106.919	0.00888013	0.00204881	20.724	0.944431	OP-NoRx	OP-Rx-5uM	Putative heat shock 70 kDa protein 7 OS=Homo sapiens OX=9606 GN=HSPA7 PE=5 SV=2	1116.59	1261.58	55.4407	72.8057	120.543	78.3939	19.2293	95.5254	68.015	85.7154
P49411	P49411	31	15	252.53	0.114304	0.0129454	2.29001	0.436612	OP-NoRx	OP-Rx-5uM	Elongation factor Tu_ mitochondrial OS=Homo sapiens OX=9606 GN=TUFM PE=1 SV=2	15748.9	15027.4	11610.3	11426.1	12312.6	9237.42	6046.34	7393.06	17751.1	8984.34
P49419	P49419	9	4	48.0809	0.000744063	0.000431579	117.01	0.999975	OP-NoRx	OP-Rx-10uM	Alpha-aminoadipic semialdehyde dehydrogenase OS=Homo sapiens OX=9606 GN=ALDH7A1 PE=1 SV=5	2956.54	3218.5	160.721	135.109	70.0337	78.7755	90.3587	145.929	11.5081	41.2658
P49748	P49748	16	8	115.129	0.000480435	0.00033692	2.43254	0.999998	OP-NoRx	OP-Rx-10uM	Very long-chain specific acyl-CoA dehydrogenase_ mitochondrial OS=Homo sapiens OX=9606 GN=ACADVL PE=1 SV=1	10080	11393.3	4776.42	4128	6513.68	5570.09	5639.83	5627.48	4491.65	4335.87
P49773	P49773	3	1	23.8894	0.106719	0.0122768	27.8669	0.452682	OP-NoRx	OP-Rx-5uM	Histidine triad nucleotide-binding protein 1 OS=Homo sapiens OX=9606 GN=HINT1 PE=1 SV=2	2826.81	2572.48	2050.27	1069.15	364.445	155.244	15.0247	178.728	1255.79	86.1283
P50454	P50454	28	22	316.348	2.99373e-05	7.26729e-05	5.347	1	OP-NoRx	OP-Rx-5uM	Serpin H1 OS=Homo sapiens OX=9606 GN=SERPINH1 PE=1 SV=2	72617.7	76853.4	32673	29619.7	25813.9	21079.3	13857.6	14096.6	20236.6	18562.9
P50570	P50570	5	2	26.0498	0.0712418	0.00901428	5255.02	0.55002	OP-NoRx	OP-Rx-5uM	Dynamin-2 OS=Homo sapiens OX=9606 GN=DNM2 PE=1 SV=2	768.365	305.69	0	11.9481	77.0734	72.5729	0.204386	0	64.9818	0.015312
P50823	P50823	1	1	5.194	5.12871e-06	2.54644e-05	Infinity	1	OP-NoRx	OP-Rx-2.5uM	Major capsid protein L1 OS=Human papillomavirus type 62 OX=334210 GN=L1 PE=3 SV=2	962.929	1261.28	0	0.520905	0	0	0	0	0.79332	0
P50914	P50914	10	6	78.0146	0.00322649	0.00106974	8.7022	0.993453	OP-NoRx	OP-Rx-10uM	60S ribosomal protein L14 OS=Homo sapiens OX=9606 GN=RPL14 PE=1 SV=4	5772.27	5561.65	2192.64	2025.25	1960.21	1564.54	960.48	1894.05	772.386	530.034
P51665	P51665	7	2	50.4705	0.000802483	0.000450722	315.954	0.999963	OP-NoRx	OP-Rx-1uM	26S proteasome non-ATPase regulatory subunit 7 OS=Homo sapiens OX=9606 GN=PSMD7 PE=1 SV=2	4770.87	4120.38	5.00804	23.1329	551.35	750.06	147.04	142.948	165.554	83.0504
P51805	P51805	4	1	22.0808	0.00239474	0.000889972	3.81456	0.997204	OP-NoRx	OP-Rx-5uM	Plexin-A3 OS=Homo sapiens OX=9606 GN=PLXNA3 PE=1 SV=2	4161.45	4606.2	2063.76	1698.02	1343.34	1173.23	1391.96	906.509	1087.65	1354.57
P51991	P51991	19	11	151.599	0.000233448	0.000216247	9.39912	1	OP-NoRx	OP-Rx-5uM	Heterogeneous nuclear ribonucleoprotein A3 OS=Homo sapiens OX=9606 GN=HNRNPA3 PE=1 SV=2	6391.71	5907.59	912.763	898.9	588.549	782.477	495.237	813.321	660.128	654.394
P52348;Q9WT35	P52348	1	1	6.0288	0.000118325	0.000154603	14.2713	1	OP-NoRx	OP-Rx-5uM	Triplex capsid protein 1 OS=Human herpesvirus 6A (strain Uganda-1102) OX=10370 GN=TRX1 PE=3 SV=1	24605.6	30290.5	3125.04	4045.96	2436.85	2681.38	1767.34	2079.27	3335.97	2239.02
P52815	P52815	4	2	27.2995	0.0154619	0.00298019	17.2526	0.877181	OP-NoRx	OP-Rx-10uM	39S ribosomal protein L12_ mitochondrial OS=Homo sapiens OX=9606 GN=MRPL12 PE=1 SV=2	567.346	526.881	203.792	148.47	63.4464	118.258	44.502	143.111	19.4779	43.9459
P53597	P53597	4	2	21.0339	0.00384803	0.00119411	114.637	0.989734	OP-NoRx	OP-Rx-10uM	Succinate--CoA ligase [ADP/GDP-forming] subunit alpha_ mitochondrial OS=Homo sapiens OX=9606 GN=SUCLG1 PE=1 SV=4	1468.59	1938.01	300.869	231.939	33.0266	5.26508	165.265	66.7119	20.0626	9.65398
P54136	P54136	11	6	61.1132	0.012384	0.00253244	18.4206	0.908207	OP-NoRx	OP-Rx-5uM	Arginine--tRNA ligase_ cytoplasmic OS=Homo sapiens OX=9606 GN=RARS PE=1 SV=2	5305.48	4960.94	2012.03	2045.91	420.889	661.316	143.217	414.115	637.293	158.849
P54578	P54578	5	2	27.665	0.233995	0.0231678	6.35148	0.283113	OP-NoRx	OP-Rx-5uM	Ubiquitin carboxyl-terminal hydrolase 14 OS=Homo sapiens OX=9606 GN=USP14 PE=1 SV=3	1990.78	2213.48	2247.81	1176.63	505.183	343.319	19.9836	641.949	1688.27	517.631
P55010	P55010	7	3	44.6101	0.025966	0.00426769	177.561	0.784255	OP-NoRx	OP-Rx-10uM	Eukaryotic translation initiation factor 5 OS=Homo sapiens OX=9606 GN=EIF5 PE=1 SV=2	883.012	326.938	15.1229	24.5213	4.01684	4.55118	3.19966	30.5115	6.81426	0
P55263	P55263	4	2	22.3307	0.00997421	0.00221479	Infinity	0.933148	OP-NoRx	OP-Rx-2.5uM	Adenosine kinase OS=Homo sapiens OX=9606 GN=ADK PE=1 SV=2	178.817	445.139	2.56367	0	0	0	0	0	0	9.49003
P55884	P55884	22	10	131.285	0.0488501	0.00667063	3.03963	0.641892	OP-NoRx	OP-Rx-5uM	Eukaryotic translation initiation factor 3 subunit B OS=Homo sapiens OX=9606 GN=EIF3B PE=1 SV=3	1793.9	2498.02	1306.68	1569.1	842.787	931.444	975.63	436.356	960.936	879.358
P56537	P56537	3	3	28.6031	0.0125753	0.0025589	6.96092	0.906243	OP-NoRx	OP-Rx-5uM	Eukaryotic translation initiation factor 6 OS=Homo sapiens OX=9606 GN=EIF6 PE=1 SV=1	1283.45	1057.57	1098.57	762.831	255.15	118.868	217.956	118.354	703.757	342.973
P57088	P57088	3	2	18.7855	0.419565	0.0374401	3.14131	0.181537	OP-NoRx	OP-Rx-2.5uM	Transmembrane protein 33 OS=Homo sapiens OX=9606 GN=TMEM33 PE=1 SV=2	1882.12	1984.31	1763.57	1003.36	606.493	624.34	1039.23	871.31	131.043	1418.35
P60604	P60604	1	1	4.7729	0.110104	0.0125654	13.3894	0.445351	OP-NoRx	OP-Rx-5uM	Ubiquitin-conjugating enzyme E2 G2 OS=Homo sapiens OX=9606 GN=UBE2G2 PE=1 SV=1	2175.81	3364.19	1187.26	1095.99	250.534	203.606	16.4601	397.3	429.248	122.668
P60842	P60842	33	11	301.705	0.00762037	0.00186199	2.7881	0.95716	OP-NoRx	OP-Rx-2.5uM	Eukaryotic initiation factor 4A-I OS=Homo sapiens OX=9606 GN=EIF4A1 PE=1 SV=1	19447.8	18991.7	10079.3	9801.03	7158.03	6628.98	11004.4	6797.75	8038.16	8453.02
P61006	P61006	11	1	76.9173	2.14768e-05	6.50205e-05	4.05131	1	OP-NoRx	OP-Rx-5uM	Ras-related protein Rab-8A OS=Homo sapiens OX=9606 GN=RAB8A PE=1 SV=1	891.056	947.657	290.361	250.731	319.617	348.882	220.737	233.119	276.328	296.415
P61026	P61026	9	3	60.7269	7.44056e-05	0.000112914	4.74868	1	OP-NoRx	OP-Rx-1uM	Ras-related protein Rab-10 OS=Homo sapiens OX=9606 GN=RAB10 PE=1 SV=1	1873.56	1682.78	373.749	375.163	706.601	753.112	650.793	749.296	359.715	450.096
P61077;P62837	P61077	2	1	13.2478	0.0161053	0.00307561	35.6963	0.870885	OP-NoRx	OP-Rx-1uM	Ubiquitin-conjugating enzyme E2 D3 OS=Homo sapiens OX=9606 GN=UBE2D3 PE=1 SV=1	2474.62	2205.79	27.6381	103.48	219.346	96.5377	1564	356.291	152.968	67.5752
P61088;Q5JXB2	P61088	6	3	54.431	0.0022079	0.00084326	16.233	0.997828	OP-NoRx	OP-Rx-2.5uM	Ubiquitin-conjugating enzyme E2 N OS=Homo sapiens OX=9606 GN=UBE2N PE=1 SV=1	3485.7	3465.07	306.067	376.008	196.504	231.684	452.841	155.41	256.63	264.795
P61106	P61106	10	3	74.3977	0.11369	0.0128994	4.26574	0.437865	OP-NoRx	OP-Rx-5uM	Ras-related protein Rab-14 OS=Homo sapiens OX=9606 GN=RAB14 PE=1 SV=4	3589.23	4181.93	2425.28	1869.16	1526.34	1674.45	325.48	1496.28	1392.09	1103.54
P61158;Q9C0K3	P61158	21	10	172.238	0.0342801	0.00525967	2.66148	0.724581	OP-NoRx	OP-Rx-10uM	Actin-related protein 3 OS=Homo sapiens OX=9606 GN=ACTR3 PE=1 SV=3	6071.99	6709.99	4450.27	3777.82	3209.3	2728.35	5064.2	2764.25	2454.95	2347.63
P61163	P61163	11	3	80.6306	0.0069026	0.00174101	2.3032	0.964178	OP-NoRx	OP-Rx-2.5uM	Alpha-centractin OS=Homo sapiens OX=9606 GN=ACTR1A PE=1 SV=1	3038.51	3085.91	1869.61	1871.76	1416.15	1242.95	1750.72	1304.46	2387.02	1896.88
P61201	P61201	1	1	5.8705	0.0016181	0.000697392	Infinity	0.999247	OP-NoRx	OP-Rx-1uM	COP9 signalosome complex subunit 2 OS=Homo sapiens OX=9606 GN=COPS2 PE=1 SV=1	1226.3	768.309	0	0	19.8772	86.4112	48.0704	104.602	3.39416	20.5641
P61289	P61289	8	4	51.3583	0.0106391	0.00230171	7.43761	0.926253	OP-NoRx	OP-Rx-5uM	Proteasome activator complex subunit 3 OS=Homo sapiens OX=9606 GN=PSME3 PE=1 SV=1	2025.6	2213.59	1303.29	1029.06	674.19	554.5	217.536	352.431	981.242	421.601
P61619	P61619	7	5	48.1113	0.00880514	0.00203909	278.447	0.945199	OP-NoRx	OP-Rx-5uM	Protein transport protein Sec61 subunit alpha isoform 1 OS=Homo sapiens OX=9606 GN=SEC61A1 PE=1 SV=2	117719	79908	502.125	559.147	683.595	804.451	28.0262	681.719	740.353	560.564
P61758	P61758	6	2	33.9868	0.000210528	0.00020527	28.9984	1	OP-NoRx	OP-Rx-5uM	Prefoldin subunit 3 OS=Homo sapiens OX=9606 GN=VBP1 PE=1 SV=4	1004.75	1316.55	189.082	137.583	81.7688	85.7288	43.0658	36.9836	69.6576	36.6249
P61769	P61769	2	1	18.6473	0.00648086	0.00167853	Infinity	0.968184	OP-NoRx	OP-Rx-2.5uM	Beta-2-microglobulin OS=Homo sapiens OX=9606 GN=B2M PE=1 SV=1	16027	16513.2	61.0747	55.8007	0	0	2.99248	35.5812	28.8046	0
P61970	P61970	2	2	20.5131	2.84958e-05	7.26729e-05	183.197	1	OP-NoRx	OP-Rx-10uM	Nuclear transport factor 2 OS=Homo sapiens OX=9606 GN=NUTF2 PE=1 SV=1	5341.83	5484.15	138.928	110.48	75.3174	70.3584	520.239	258.738	33.0203	26.0744
P62136	P62136	13	6	103.156	0.0401914	0.00587141	8.48698	0.688148	OP-NoRx	OP-Rx-5uM	Serine/threonine-protein phosphatase PP1-alpha catalytic subunit OS=Homo sapiens OX=9606 GN=PPP1CA PE=1 SV=1	2268.29	3741.17	1008.51	1923.07	1009.59	1130.79	150.774	557.305	679.622	364.144
P62195	P62195	20	8	131.768	0.0568402	0.00747886	2.29735	0.605204	OP-NoRx	OP-Rx-1uM	26S proteasome regulatory subunit 8 OS=Homo sapiens OX=9606 GN=PSMC5 PE=1 SV=1	2806.09	2862.08	1294.74	1172.52	1416.61	1310.05	1938.3	1003.02	1487.71	1593.38
P62258	P62258	27	13	245.87	0.0164029	0.00310674	2.45509	0.867998	OP-NoRx	OP-Rx-10uM	14-3-3 protein epsilon OS=Homo sapiens OX=9606 GN=YWHAE PE=1 SV=1	21296.7	20089	15057.6	14213	10899.4	9338.48	16604.3	10273.1	8158.17	8698.97
P62273	P62273	4	3	25.3096	0.027797	0.00446359	145.753	0.770156	OP-NoRx	OP-Rx-5uM	40S ribosomal protein S29 OS=Homo sapiens OX=9606 GN=RPS29 PE=1 SV=2	300.315	378.478	325.987	245.553	112.989	40.0203	1.4684	3.18873	341.492	15.0493
P62277	P62277	16	8	115.155	0.000341986	0.000275891	4.44259	1	OP-NoRx	OP-Rx-10uM	40S ribosomal protein S13 OS=Homo sapiens OX=9606 GN=RPS13 PE=1 SV=2	23765.9	24635.8	6141.73	5442.4	5498.08	5429.04	7025.82	4721.39	5324.56	5570.34
P62314	P62314	4	2	40.5068	0.0305287	0.00478059	3.46408	0.750164	OP-NoRx	OP-Rx-2.5uM	Small nuclear ribonucleoprotein Sm D1 OS=Homo sapiens OX=9606 GN=SNRPD1 PE=1 SV=1	7503.18	4906.96	3107.6	2339.64	1872.32	1710.2	2744.73	1420.58	2249.78	1839.65
P62318	P62318	5	3	37.4015	0.000102118	0.000140839	32.2972	1	OP-NoRx	OP-Rx-5uM	Small nuclear ribonucleoprotein Sm D3 OS=Homo sapiens OX=9606 GN=SNRPD3 PE=1 SV=1	14000.9	16255	2189.45	2055.61	727.92	701.356	626.618	310.179	580.784	600.42
P62495	P62495	3	1	15.4636	0.157661	0.0168997	Infinity	0.364168	OP-NoRx	OP-Rx-5uM	Eukaryotic peptide chain release factor subunit 1 OS=Homo sapiens OX=9606 GN=ETF1 PE=1 SV=3	37.3229	244.788	16.7897	21.7573	27.907	3.68226	0	0	46.5545	0
P62714;P67775	P62714	10	7	62.4004	0.00249733	0.000908518	5.68888	0.996825	OP-NoRx	OP-Rx-5uM	Serine/threonine-protein phosphatase 2A catalytic subunit beta isoform OS=Homo sapiens OX=9606 GN=PPP2CB PE=1 SV=1	7394.21	8217.3	3986.28	4044.54	2729	2409.02	1198.66	1545.56	2625.77	1463.69
P62820	P62820	10	2	90.134	0.127792	0.0142519	5.90963	0.410921	OP-NoRx	OP-Rx-5uM	Ras-related protein Rab-1A OS=Homo sapiens OX=9606 GN=RAB1A PE=1 SV=3	82.7811	112.97	11.24	38.4245	27.731	76.2951	7.11385	26.0102	14.864	19.0251
P62841	P62841	5	3	50.3861	3.77302e-05	8.21635e-05	49.4252	1	OP-NoRx	OP-Rx-5uM	40S ribosomal protein S15 OS=Homo sapiens OX=9606 GN=RPS15 PE=1 SV=2	15430.5	12786.7	810.636	688.6	1222.51	991.888	347.452	223.455	348.751	244.324
P62847	P62847	4	3	35.8999	0.0175011	0.00326669	2.41474	0.857487	OP-NoRx	OP-Rx-2.5uM	40S ribosomal protein S24 OS=Homo sapiens OX=9606 GN=RPS24 PE=1 SV=1	7075.92	6725.72	4224.34	3927.84	3136.74	2578.83	5115.15	3272.65	3033.93	3443.86
P62888	P62888	8	5	81.2779	0.0180173	0.00332307	3.94403	0.852625	OP-NoRx	OP-Rx-1uM	60S ribosomal protein L30 OS=Homo sapiens OX=9606 GN=RPL30 PE=1 SV=2	4433.77	4188.1	1233.43	952.62	1874.25	1503.56	2172.98	1087.72	1562.87	1747.49
P63173	P63173	4	3	23.4651	0.00391797	0.00120976	10.1603	0.989273	OP-NoRx	OP-Rx-5uM	60S ribosomal protein L38 OS=Homo sapiens OX=9606 GN=RPL38 PE=1 SV=2	985.821	1162.08	448.228	359.489	65.3633	176.318	109.947	101.455	181.371	134.464
P63244	P63244	19	14	172.58	0.000372354	0.00028128	4.1003	1	OP-NoRx	OP-Rx-10uM	Receptor of activated protein C kinase 1 OS=Homo sapiens OX=9606 GN=RACK1 PE=1 SV=3	50236.2	52652.2	16505.4	14966.3	16339.8	16111.8	14521.4	10751	13894.8	11198.1
P68036;A0A1B0GUS4	P68036	7	3	41.7899	0.0034135	0.00111209	104.15	0.992409	OP-NoRx	OP-Rx-2.5uM	Ubiquitin-conjugating enzyme E2 L3 OS=Homo sapiens OX=9606 GN=UBE2L3 PE=1 SV=1	4457.19	4826.07	782.765	603.961	53.8484	35.2853	43.1028	207.282	261.448	96.68
P68104;Q5VTE0	P68104	47	33	445.722	5.84514e-05	0.000101556	125.983	1	OP-NoRx	OP-Rx-10uM	Elongation factor 1-alpha 1 OS=Homo sapiens OX=9606 GN=EEF1A1 PE=1 SV=1	216129	215746	4322.84	4130.31	5276.87	3958.22	3829.65	1691.66	1647.43	1780.63
P68400;Q8NEV1	P68400	5	3	31.2096	0.00437286	0.00129544	4.47933	0.986087	OP-NoRx	OP-Rx-5uM	Casein kinase II subunit alpha OS=Homo sapiens OX=9606 GN=CSNK2A1 PE=1 SV=1	2041.97	1715.08	1283.65	1040.92	542.618	700.291	541.017	297.735	490.196	431.19
P68402	P68402	4	4	25.7278	7.60143e-05	0.00011368	18.8032	1	OP-NoRx	OP-Rx-10uM	Platelet-activating factor acetylhydrolase IB subunit beta OS=Homo sapiens OX=9606 GN=PAFAH1B2 PE=1 SV=1	1824.55	2181.12	125.716	97.7229	96.1225	123.58	402.594	341.961	84.215	128.816
P78371	P78371	27	12	241.98	0.000246038	0.000222919	2.83124	1	OP-NoRx	OP-Rx-2.5uM	T-complex protein 1 subunit beta OS=Homo sapiens OX=9606 GN=CCT2 PE=1 SV=4	13609.8	13138.8	8908.19	7241.23	4918.81	4528.88	5734.86	5370.82	6857.7	6504.91
P82650	P82650	6	2	31.5924	0.000664563	0.000409597	28.2047	0.999986	OP-NoRx	OP-Rx-2.5uM	28S ribosomal protein S22_ mitochondrial OS=Homo sapiens OX=9606 GN=MRPS22 PE=1 SV=1	8622.42	7456.5	448.462	511.338	375.499	194.581	367.954	495.512	468.38	231.14
P83731	P83731	7	4	47.1279	0.0190732	0.00344113	7.73121	0.842841	OP-NoRx	OP-Rx-5uM	60S ribosomal protein L24 OS=Homo sapiens OX=9606 GN=RPL24 PE=1 SV=1	3320.41	4458.08	1755.4	1622.5	1466.5	1222.09	246.751	759.364	1153.18	817.372
P84077;P61204	P84077	11	3	87.8307	0.00128336	0.000601127	4.23349	0.999691	OP-NoRx	OP-Rx-2.5uM	ADP-ribosylation factor 1 OS=Homo sapiens OX=9606 GN=ARF1 PE=1 SV=2	5260.85	5138.59	2464.52	2110.31	1367.34	1089.13	1794.15	1614.61	1594.12	1069.28
P84090	P84090	4	2	16.9799	0.00304905	0.00103925	Infinity	0.994379	OP-NoRx	OP-Rx-2.5uM	Enhancer of rudimentary homolog OS=Homo sapiens OX=9606 GN=ERH PE=1 SV=1	301.016	232.742	10.878	14.987	0	0	0	0	7.15044	0
P98179	P98179	3	2	29.6202	3.95199e-05	8.23801e-05	Infinity	1	OP-NoRx	OP-Rx-2.5uM	RNA-binding protein 3 OS=Homo sapiens OX=9606 GN=RBM3 PE=1 SV=1	3635.37	3627.91	2.40127	0	0	0	0	0	0	0
P99999	P99999	7	4	71.3572	0.169366	0.0178614	16.1089	0.34877	OP-NoRx	OP-Rx-5uM	Cytochrome c OS=Homo sapiens OX=9606 GN=CYCS PE=1 SV=2	6611.82	6292.64	702.128	686.3	1116.71	1106.82	11.3755	789.701	965.397	967.178
Q0R5R2	Q0R5R2	3	2	24.2344	0.000174515	0.000186741	140.431	1	OP-NoRx	OP-Rx-2.5uM	Gag-Pro-Pol polyprotein OS=Human T-cell leukemia virus 3 (strain 2026ND) OX=402036 GN=gag-pro-pol PE=3 SV=3	7743.79	7743.32	329.578	235.265	60.9622	49.3204	152.432	56.9276	114.352	81.1429
Q1KMD3	Q1KMD3	14	9	86.8171	0.00261378	0.000940405	3.18763	0.996366	OP-NoRx	OP-Rx-5uM	Heterogeneous nuclear ribonucleoprotein U-like protein 2 OS=Homo sapiens OX=9606 GN=HNRNPUL2 PE=1 SV=1	6609.9	6731	5346.01	4770.53	3080.09	2584.73	2342.63	1842.58	4122.84	2981.83
Q2M2Z5	Q2M2Z5	4	2	20.3846	0.00600354	0.00161298	2.84621	0.972584	OP-NoRx	OP-Rx-10uM	Centrosomal protein kizuna OS=Homo sapiens OX=9606 GN=KIZ PE=1 SV=2	87643.8	91073.8	46704.1	39684.7	71374.7	60004	42013.1	26191.6	30858.3	31933
Q2VIR3	Q2VIR3	8	1	50.9095	0.00210046	0.000819885	2.81508	0.998149	OP-NoRx	OP-Rx-5uM	Eukaryotic translation initiation factor 2 subunit 3B OS=Homo sapiens OX=9606 GN=EIF2S3B PE=2 SV=2	1785.87	1551.1	1494.54	1710.74	736.669	699.894	634.644	550.743	538.161	807.3
Q5JRX3	Q5JRX3	30	15	190.721	0.0175378	0.00326864	2.23558	0.857139	OP-NoRx	OP-Rx-1uM	Presequence protease_ mitochondrial OS=Homo sapiens OX=9606 GN=PITRM1 PE=1 SV=3	2691.35	2540.94	1249.41	1091.05	1380.24	1532.17	1675.88	1072.22	1284.16	1302.95
Q5JS54	Q5JS54	1	1	5.6205	0.00152597	0.00066695	34.8511	0.999393	OP-NoRx	OP-Rx-5uM	Proteasome assembly chaperone 4 OS=Homo sapiens OX=9606 GN=PSMG4 PE=1 SV=2	1457.45	1426.39	411.464	404.189	116.291	250.513	23.8854	58.8621	132.363	143.732
Q5JTV8	Q5JTV8	1	1	6.1915	0.0122542	0.00252755	6.34501	0.909543	OP-NoRx	OP-Rx-5uM	Torsin-1A-interacting protein 1 OS=Homo sapiens OX=9606 GN=TOR1AIP1 PE=1 SV=2	3448.25	3032.69	1041.57	1486.93	1011.32	573.165	686.468	334.956	1553.26	1371.57
Q5JWF2;P63092	Q5JWF2	8	4	49.2151	0.0014511	0.000652609	42.2231	0.999499	OP-NoRx	OP-Rx-2.5uM	Guanine nucleotide-binding protein G(s) subunit alpha isoforms XLas OS=Homo sapiens OX=9606 GN=GNAS PE=1 SV=2	17502.3	17943.6	3021.92	2277.11	533.979	305.512	987.317	299.516	741.088	755.499
Q5TCY1	Q5TCY1	5	1	28.3922	0.000733241	0.000431475	58.1059	0.999977	OP-NoRx	OP-Rx-5uM	Tau-tubulin kinase 1 OS=Homo sapiens OX=9606 GN=TTBK1 PE=1 SV=2	11619.6	11875.8	377.136	852.176	202.496	250.013	270.928	133.426	295.217	546.642
Q6IBS0	Q6IBS0	5	1	32.1629	0.0389328	0.00578062	23.5849	0.695541	OP-NoRx	OP-Rx-5uM	Twinfilin-2 OS=Homo sapiens OX=9606 GN=TWF2 PE=1 SV=2	215.126	62.8165	4.83106	13.0754	5.02882	21.903	6.76826	5.01648	12.8974	9.71576
Q6NYC8	Q6NYC8	2	1	10.1128	0.0238854	0.00403377	6.33189	0.800996	OP-NoRx	OP-Rx-5uM	Phostensin OS=Homo sapiens OX=9606 GN=PPP1R18 PE=1 SV=1	4449.79	4743.85	1127.15	1795.02	1582.75	1718.8	469.84	982.118	1587.87	758.626
Q6P587	Q6P587	2	2	15.038	0.0111904	0.00238663	81.3063	0.920535	OP-NoRx	OP-Rx-5uM	Acylpyruvase FAHD1_ mitochondrial OS=Homo sapiens OX=9606 GN=FAHD1 PE=1 SV=2	3291.9	3256.02	481.546	325.826	167.227	207.38	8.40018	72.1338	268.2	101.288
Q6P597	Q6P597	3	1	27.8465	0.0640485	0.00823846	10.295	0.57605	OP-NoRx	OP-Rx-10uM	Kinesin light chain 3 OS=Homo sapiens OX=9606 GN=KLC3 PE=1 SV=2	483.408	256.294	167.348	135.503	146.154	70.5123	341.433	85.099	44.9629	26.8879
Q6PCT2	Q6PCT2	3	1	17.8708	0.0011303	0.00054805	Infinity	0.999818	OP-NoRx	OP-Rx-2.5uM	F-box/LRR-repeat protein 19 OS=Homo sapiens OX=9606 GN=FBXL19 PE=1 SV=3	152.885	20.8907	18.8161	22.4347	0	0	53.4151	77.3235	0	0
Q6PID6	Q6PID6	1	1	5.1295	0.141001	0.0154203	Infinity	0.388744	OP-NoRx	OP-Rx-1uM	Tetratricopeptide repeat protein 33 OS=Homo sapiens OX=9606 GN=TTC33 PE=1 SV=2	13.5425	80.0814	0	0	33.4806	0	0	0	59.3162	5.14216
Q7KZF4	Q7KZF4	44	22	335.927	0.0214862	0.0037458	7.23124	0.8213	OP-NoRx	OP-Rx-5uM	Staphylococcal nuclease domain-containing protein 1 OS=Homo sapiens OX=9606 GN=SND1 PE=1 SV=1	9894.87	9844.71	5011.93	5240.8	3454.42	2929.13	746.058	1983.71	5214.93	2611.43
Q7L1S5	Q7L1S5	2	2	16.8383	0.00217666	0.000839074	Infinity	0.997925	OP-NoRx	OP-Rx-1uM	Carbohydrate sulfotransferase 9 OS=Homo sapiens OX=9606 GN=CHST9 PE=2 SV=2	199.62	133.702	0	0	125.956	9.85919	44.8603	48.5453	0	0
Q7L2H7	Q7L2H7	9	4	69.5727	0.010553	0.00229405	339.026	0.927146	OP-NoRx	OP-Rx-1uM	Eukaryotic translation initiation factor 3 subunit M OS=Homo sapiens OX=9606 GN=EIF3M PE=1 SV=1	1615.37	1399.93	3.15462	5.73939	57.8284	34.648	32.1475	59.1348	2.79316	47.2844
Q7Z3D6	Q7Z3D6	3	1	19.1748	0.000563478	0.000376035	5.76227	0.999994	OP-NoRx	OP-Rx-10uM	D-glutamate cyclase_ mitochondrial OS=Homo sapiens OX=9606 GN=DGLUCY PE=1 SV=2	73005.3	84384.5	24334.6	20331.3	22359.1	19428.3	19606.2	13327.1	12713.6	14600.2
Q7Z4H8	Q7Z4H8	9	5	66.2411	0.0010769	0.00053643	4.08656	0.999853	OP-NoRx	OP-Rx-1uM	Protein O-glucosyltransferase 3 OS=Homo sapiens OX=9606 GN=POGLUT3 PE=1 SV=2	1841.72	1476.02	427.059	384.807	442.716	446.429	416.953	504.531	651.104	455.793
Q08J23	Q08J23	7	6	38.0588	0.0117028	0.00245376	2.79802	0.915231	OP-NoRx	OP-Rx-1uM	tRNA (cytosine(34)-C(5))-methyltransferase OS=Homo sapiens OX=9606 GN=NSUN2 PE=1 SV=2	3262.63	2535.59	1103.66	968.605	1863.96	2056.42	3548.6	2180.64	1218.7	1519.7
Q8IXM3	Q8IXM3	3	2	16.4395	0.0484306	0.00663524	4.8009	0.643964	OP-NoRx	OP-Rx-5uM	39S ribosomal protein L41_ mitochondrial OS=Homo sapiens OX=9606 GN=MRPL41 PE=1 SV=1	1150.43	1125.25	516.049	585.433	293.707	347.037	360.926	113.086	232.462	399.429
Q8NBJ5	Q8NBJ5	15	9	89.5564	0.0162159	0.00308715	3.15622	0.86981	OP-NoRx	OP-Rx-1uM	Procollagen galactosyltransferase 1 OS=Homo sapiens OX=9606 GN=COLGALT1 PE=1 SV=1	1007.65	1232.4	423.572	286.155	715.059	1260.57	456.194	417.402	438.419	541.933
Q8NFI4	Q8NFI4	5	1	44.0379	0.0219856	0.00380614	3.34037	0.816983	OP-NoRx	OP-Rx-5uM	Putative protein FAM10A5 OS=Homo sapiens OX=9606 GN=ST13P5 PE=5 SV=1	3190.74	3240.24	1510.81	2571.59	1980.77	1567.75	818.66	1106.57	1606.13	1202.37
Q8NI22	Q8NI22	5	5	38.0787	0.00150289	0.000664839	7.12759	0.999427	OP-NoRx	OP-Rx-2.5uM	Multiple coagulation factor deficiency protein 2 OS=Homo sapiens OX=9606 GN=MCFD2 PE=1 SV=1	5881.26	6013.75	1696.89	1513.15	816.111	852.758	1299.32	698.427	1796.6	1405.79
Q8TAA3	Q8TAA3	4	2	23.5575	0.0145367	0.00284156	3.34862	0.886359	OP-NoRx	OP-Rx-5uM	Proteasome subunit alpha-type 8 OS=Homo sapiens OX=9606 GN=PSMA8 PE=2 SV=3	734.533	775.686	435.935	668.249	451.11	374.009	180.389	270.608	488.08	400.662
Q8TD47	Q8TD47	14	3	115.965	0.0097475	0.00218793	3.21093	0.935495	OP-NoRx	OP-Rx-10uM	40S ribosomal protein S4_ Y isoform 2 OS=Homo sapiens OX=9606 GN=RPS4Y2 PE=2 SV=3	322.313	247.874	164.698	176.269	96.3821	107.003	181.082	153.803	65.9993	111.578
Q8TDM0	Q8TDM0	4	1	26.9183	0.00630878	0.00164988	38.2251	0.969788	OP-NoRx	OP-Rx-1uM	Breast carcinoma-amplified sequence 4 OS=Homo sapiens OX=9606 GN=BCAS4 PE=1 SV=1	1252.17	1421.21	59.8311	10.1067	361.667	300.459	1323.76	798.717	116.886	51.1045
Q8WUM0	Q8WUM0	6	4	44.4472	2.90715e-05	7.26729e-05	11.4202	1	OP-NoRx	OP-Rx-5uM	Nuclear pore complex protein Nup133 OS=Homo sapiens OX=9606 GN=NUP133 PE=1 SV=2	13949.7	14648	1719.63	2007.38	1160.33	1406.36	1245.59	1258.55	1829.05	1341.29
Q8WVE0	Q8WVE0	2	1	11.7219	0.000308577	0.000258801	66.9634	1	OP-NoRx	OP-Rx-1uM	EEF1A lysine methyltransferase 1 OS=Homo sapiens OX=9606 GN=EEF1AKMT1 PE=1 SV=1	68464	76521.1	1200.42	964.723	1276.4	924.801	2948.5	2007.5	1840.09	679.398
Q8WZA0	Q8WZA0	3	2	15.3471	0.0129092	0.00259704	5.8746	0.902823	OP-NoRx	OP-Rx-5uM	Protein LZIC OS=Homo sapiens OX=9606 GN=LZIC PE=1 SV=1	257.165	343.659	85.2852	121.263	98.1571	76.1173	44.2522	58.0226	99.1724	47.2733
Q9BPX7	Q9BPX7	1	1	4.9255	0.000942933	0.00050089	6.53197	0.999919	OP-NoRx	OP-Rx-10uM	UPF0415 protein C7orf25 OS=Homo sapiens OX=9606 GN=C7orf25 PE=1 SV=1	57519	63987.5	35239.2	31761	21689.8	14696.9	11980.1	7360.62	9710.92	8890.9
Q9BQ39	Q9BQ39	12	7	70.2324	0.435887	0.0386742	2.25492	0.175648	OP-NoRx	OP-Rx-5uM	ATP-dependent RNA helicase DDX50 OS=Homo sapiens OX=9606 GN=DDX50 PE=1 SV=1	797.971	777.831	726.348	495.959	462.975	368.607	285.66	413.167	250.638	863.227
Q9BQE3	Q9BQE3	33	6	357.069	0.00207163	0.00081674	45.3066	0.998231	OP-NoRx	OP-Rx-2.5uM	Tubulin alpha-1C chain OS=Homo sapiens OX=9606 GN=TUBA1C PE=1 SV=1	3160.56	3629.93	1049.64	667.166	92.4266	57.4521	222.413	349.208	352.222	116.166
Q9BUL8	Q9BUL8	3	2	20.2844	0.0423259	0.00606671	3.76714	0.676024	OP-NoRx	OP-Rx-5uM	Programmed cell death protein 10 OS=Homo sapiens OX=9606 GN=PDCD10 PE=1 SV=1	910.533	927.216	886.688	648.393	502.823	329.576	214.421	273.415	865.631	385.687
Q9BVK6	Q9BVK6	5	3	39.9841	0.000604008	0.000392444	2.76714	0.999992	OP-NoRx	OP-Rx-1uM	Transmembrane emp24 domain-containing protein 9 OS=Homo sapiens OX=9606 GN=TMED9 PE=1 SV=2	5971.39	6840.51	2159.38	2470.64	2993.83	2579.57	2872.65	2928.2	2635.56	2212.85
Q9BWD1	Q9BWD1	6	3	34.4678	3.15111e-05	7.37994e-05	17.9622	1	OP-NoRx	OP-Rx-2.5uM	Acetyl-CoA acetyltransferase_ cytosolic OS=Homo sapiens OX=9606 GN=ACAT2 PE=1 SV=2	2259.74	2151.81	708.627	529.399	124.353	121.249	611.713	472.545	161.514	200.304
Q9BXS5	Q9BXS5	3	2	15.4762	0.0125421	0.00255633	3.56987	0.906584	OP-NoRx	OP-Rx-2.5uM	AP-1 complex subunit mu-1 OS=Homo sapiens OX=9606 GN=AP1M1 PE=1 SV=3	5961.01	5818.17	2462.54	1949.99	1784.65	1514.96	2562.89	1783.76	2203.16	1244.34
Q9BYC5	Q9BYC5	3	1	18.3068	0.0021309	0.000826567	19.8759	0.998061	OP-NoRx	OP-Rx-2.5uM	Alpha-(1_6)-fucosyltransferase OS=Homo sapiens OX=9606 GN=FUT8 PE=1 SV=2	7519.69	8017.86	6021.47	5770.47	218.038	563.692	661.001	255.384	666.356	396.967
Q9BYX7	Q9BYX7	11	2	118.302	0.00882888	0.00204078	5.72191	0.944956	OP-NoRx	OP-Rx-10uM	Putative beta-actin-like protein 3 OS=Homo sapiens OX=9606 GN=POTEKP PE=5 SV=1	1258.5	1208.18	619.575	1029.13	209.6	412.896	191.862	261.436	162.101	268.992
Q9BYZ2	Q9BYZ2	4	1	52.3156	0.0412173	0.00596986	5.05253	0.682257	OP-NoRx	OP-Rx-5uM	L-lactate dehydrogenase A-like 6B OS=Homo sapiens OX=9606 GN=LDHAL6B PE=1 SV=3	1529.34	1593.37	995.915	1195.9	766.3	584.728	142.154	475.895	1202.43	892.99
Q9H0A0	Q9H0A0	2	1	11.3469	0.00144805	0.000652609	16.6627	0.999503	OP-NoRx	OP-Rx-10uM	RNA cytidine acetyltransferase OS=Homo sapiens OX=9606 GN=NAT10 PE=1 SV=2	2930.82	2604.86	461.911	248.104	749.402	882.008	2490.62	1207.4	147.246	184.973
Q9H1K6	Q9H1K6	1	1	5.5442	0.00149415	0.000664745	Infinity	0.99944	OP-NoRx	OP-Rx-1uM	Talin rod domain-containing protein 1 OS=Homo sapiens OX=9606 GN=TLNRD1 PE=1 SV=1	2939.2	2938.77	0	0	0	0	0	13.3747	0	0
Q9H3N1	Q9H3N1	6	3	60.5285	0.000243489	0.000222231	13.3219	1	OP-NoRx	OP-Rx-2.5uM	Thioredoxin-related transmembrane protein 1 OS=Homo sapiens OX=9606 GN=TMX1 PE=1 SV=1	4827.71	5208.39	662.087	699.931	396.637	356.719	764.373	1113.33	563.498	352.02
Q9H4M9	Q9H4M9	18	9	121.972	7.31322e-05	0.000112914	5.26183	1	OP-NoRx	OP-Rx-2.5uM	EH domain-containing protein 1 OS=Homo sapiens OX=9606 GN=EHD1 PE=1 SV=2	9377.65	9674.99	2271.34	1973.32	1641.83	1979.08	2723.87	2254.16	1959.17	1728.08
Q9H6W3	Q9H6W3	7	2	42.8945	0.000974265	0.000508118	2.95298	0.999906	OP-NoRx	OP-Rx-2.5uM	Ribosomal oxygenase 1 OS=Homo sapiens OX=9606 GN=RIOX1 PE=1 SV=2	1278.83	988.895	818.001	857.299	427.348	340.596	655.047	600.155	417.386	371.392
Q9H7Z7	Q9H7Z7	1	1	5.3043	0.00382522	0.00119411	55.971	0.989883	OP-NoRx	OP-Rx-10uM	Prostaglandin E synthase 2 OS=Homo sapiens OX=9606 GN=PTGES2 PE=1 SV=1	1365.69	1336.27	58.7059	35.897	42.4515	154.92	229.908	672.263	22.0725	26.2019
Q9H9H5	Q9H9H5	2	1	11.1491	0.0538221	0.00716819	8.44781	0.618471	OP-NoRx	OP-Rx-5uM	MAP6 domain-containing protein 1 OS=Homo sapiens OX=9606 GN=MAP6D1 PE=1 SV=1	3259.23	4262.27	2598.37	2086.47	956.836	923.254	129.892	760.456	1384.68	757.246
Q9H299	Q9H299	6	3	54.3667	0.0431362	0.00613328	8.39961	0.671552	OP-NoRx	OP-Rx-5uM	SH3 domain-binding glutamic acid-rich-like protein 3 OS=Homo sapiens OX=9606 GN=SH3BGRL3 PE=1 SV=1	4556.55	6680.63	2388.21	2684.23	1586.49	1549.22	221.63	1116.19	1355.1	1352.95
Q9H488	Q9H488	4	1	23.0006	0.0206616	0.00362752	4.23031	0.828533	OP-NoRx	OP-Rx-10uM	GDP-fucose protein O-fucosyltransferase 1 OS=Homo sapiens OX=9606 GN=POFUT1 PE=1 SV=1	3802.6	3184.65	2072.41	2087.63	1190.32	950.513	2269.67	980.946	800.114	851.595
Q9H772	Q9H772	2	1	9.9628	0.0126456	0.00256282	14.9054	0.905522	OP-NoRx	OP-Rx-1uM	Gremlin-2 OS=Homo sapiens OX=9606 GN=GREM2 PE=1 SV=1	200.479	319.899	23.4938	11.4182	33.688	32.1185	31.3407	16.5317	19.6358	56.0258
Q9HAV0	Q9HAV0	4	1	22.3722	0.000111073	0.000148248	81.5844	1	OP-NoRx	OP-Rx-5uM	Guanine nucleotide-binding protein subunit beta-4 OS=Homo sapiens OX=9606 GN=GNB4 PE=1 SV=3	90525.8	99635	1904.38	2247.49	3115.88	2703.37	677.821	1653.03	1622.46	1513.39
Q9NQ88	Q9NQ88	3	1	16.1636	0.0550927	0.00729049	102.699	0.612803	OP-NoRx	OP-Rx-5uM	Fructose-2_6-bisphosphatase TIGAR OS=Homo sapiens OX=9606 GN=TIGAR PE=1 SV=1	2427.62	3535.57	966.608	1553.26	85.9426	98.7923	0	58.0649	213.953	55.3718
Q9NR45	Q9NR45	5	1	39.0182	0.0571494	0.00750662	6.43825	0.603882	OP-NoRx	OP-Rx-5uM	Sialic acid synthase OS=Homo sapiens OX=9606 GN=NANS PE=1 SV=2	790.125	1258.01	964.219	972.562	228.61	287.62	50.9541	267.166	500.807	257.225
Q9NSE4	Q9NSE4	9	4	56.6281	0.0363067	0.00546258	2.93739	0.711588	OP-NoRx	OP-Rx-10uM	Isoleucine--tRNA ligase_ mitochondrial OS=Homo sapiens OX=9606 GN=IARS2 PE=1 SV=2	2614.94	2705.6	1456.79	1114.58	1046.36	801.575	1263.27	1390.05	1216.44	594.872
Q9NTK5	Q9NTK5	5	2	31.3836	0.00102229	0.000524353	Infinity	0.999883	OP-NoRx	OP-Rx-5uM	Obg-like ATPase 1 OS=Homo sapiens OX=9606 GN=OLA1 PE=1 SV=2	451.067	1216.97	137.008	130.027	49.8939	6.27316	0	0	4.52713	4.59103
Q9NUQ6	Q9NUQ6	6	2	41.8829	0.00869985	0.00202905	5.52607	0.946275	OP-NoRx	OP-Rx-2.5uM	SPATS2-like protein OS=Homo sapiens OX=9606 GN=SPATS2L PE=1 SV=2	3825.68	3956.14	1947.15	2004.36	726.085	682.114	1771.43	757.068	1025.32	1006.15
Q9NVD7	Q9NVD7	3	1	17.0063	0.0469642	0.00648444	67.4608	0.651335	OP-NoRx	OP-Rx-5uM	Alpha-parvin OS=Homo sapiens OX=9606 GN=PARVA PE=1 SV=1	2023.4	3547.89	569.175	344.432	57.5412	71.3177	18.2999	64.2857	202.65	7.25323
Q9NWM8	Q9NWM8	2	2	11.108	0.00060964	0.000392444	16.9929	0.999991	OP-NoRx	OP-Rx-5uM	Peptidyl-prolyl cis-trans isomerase FKBP14 OS=Homo sapiens OX=9606 GN=FKBP14 PE=1 SV=1	123.048	174.602	90.9088	118.816	50.9754	73.6838	6.12117	11.395	20.4626	16.3942
Q9NYK5	Q9NYK5	1	1	4.9918	0.13581	0.0149315	18.1632	0.397145	OP-NoRx	OP-Rx-2.5uM	39S ribosomal protein L39_ mitochondrial OS=Homo sapiens OX=9606 GN=MRPL39 PE=1 SV=3	324.971	300.712	217.801	99.9489	34.4479	0	72.1674	30.9254	24.6632	24.2633
Q9NZ08	Q9NZ08	10	4	51.8007	0.00110867	0.000541794	5.10308	0.999833	OP-NoRx	OP-Rx-5uM	Endoplasmic reticulum aminopeptidase 1 OS=Homo sapiens OX=9606 GN=ERAP1 PE=1 SV=3	945.215	837.539	305.441	214.944	200.048	224.348	179.025	170.323	463.786	324.878
Q9NZI8	Q9NZI8	3	1	18.6607	0.00172618	0.000719008	3.89443	0.999049	OP-NoRx	OP-Rx-5uM	Insulin-like growth factor 2 mRNA-binding protein 1 OS=Homo sapiens OX=9606 GN=IGF2BP1 PE=1 SV=2	4209.16	4110.22	2362.32	2169.65	1209.57	934.815	1300.72	835.501	1687	1685.44
Q9NZL9	Q9NZL9	3	2	16.0985	0.0107332	0.00231299	9.21839	0.925276	OP-NoRx	OP-Rx-5uM	Methionine adenosyltransferase 2 subunit beta OS=Homo sapiens OX=9606 GN=MAT2B PE=1 SV=1	873.429	489.372	107.804	88.8192	111.247	95.5236	110.394	37.4409	69.6352	83.1776
Q9NZN4;Q9NZN3	Q9NZN4	20	11	168.051	0.0520664	0.00700198	15.2299	0.626509	OP-NoRx	OP-Rx-10uM	EH domain-containing protein 2 OS=Homo sapiens OX=9606 GN=EHD2 PE=1 SV=2	2392.2	2615.36	341.394	297.017	244.569	258.108	732.125	196.077	283.546	45.2514
Q9UBE0	Q9UBE0	5	3	27.8561	0.00456056	0.00133511	9.65162	0.984686	OP-NoRx	OP-Rx-2.5uM	SUMO-activating enzyme subunit 1 OS=Homo sapiens OX=9606 GN=SAE1 PE=1 SV=1	1630.17	1506.75	941.955	486.459	166.614	158.401	544.324	404.547	217.064	399.148
Q9UBF2	Q9UBF2	9	2	53.7249	0.000857974	0.000475435	2.92901	0.999948	OP-NoRx	OP-Rx-5uM	Coatomer subunit gamma-2 OS=Homo sapiens OX=9606 GN=COPG2 PE=1 SV=1	541.38	627.406	422.168	327.141	236.512	226.171	204.424	194.614	285.411	248.233
Q9UBG0	Q9UBG0	10	9	53.9076	0.0151089	0.00293033	8.64005	0.880666	OP-NoRx	OP-Rx-5uM	C-type mannose receptor 2 OS=Homo sapiens OX=9606 GN=MRC2 PE=1 SV=2	3729.48	2952.26	2452.18	3095.78	823.321	227.935	383.559	389.786	645.192	264.142
Q9UBQ0	Q9UBQ0	1	1	6.9138	0.0422433	0.00606187	386.206	0.676484	OP-NoRx	OP-Rx-10uM	Vacuolar protein sorting-associated protein 29 OS=Homo sapiens OX=9606 GN=VPS29 PE=1 SV=1	3210.78	2739.11	12.5494	3.75472	0	33.7857	123.328	153.958	15.406	0
Q9UBT2	Q9UBT2	5	1	31.257	4.588e-05	8.79788e-05	11377.6	1	OP-NoRx	OP-Rx-5uM	SUMO-activating enzyme subunit 2 OS=Homo sapiens OX=9606 GN=UBA2 PE=1 SV=2	1281.13	1562.17	130.117	159.889	0	0.312777	0.249902	0	57.0985	14.3586
Q9UGP8	Q9UGP8	3	1	16.686	0.000350785	0.000275891	16.2051	1	OP-NoRx	OP-Rx-5uM	Translocation protein SEC63 homolog OS=Homo sapiens OX=9606 GN=SEC63 PE=1 SV=2	3070.43	3500.65	2505.49	1734.95	599.834	563.207	204.934	200.559	1011.05	1828.22
Q9UHL4	Q9UHL4	3	1	15.9266	0.0023047	0.000866895	Infinity	0.997515	OP-NoRx	OP-Rx-2.5uM	Dipeptidyl peptidase 2 OS=Homo sapiens OX=9606 GN=DPP7 PE=1 SV=3	7654.87	4176.74	10.8788	0	0	0	1390.35	104.544	0	0
Q9UJS0	Q9UJS0	9	3	46.1757	0.00606796	0.00162005	3.00864	0.971999	OP-NoRx	OP-Rx-1uM	Calcium-binding mitochondrial carrier protein Aralar2 OS=Homo sapiens OX=9606 GN=SLC25A13 PE=1 SV=2	2560.12	2824.73	761.488	1028.31	1666.59	1516.5	2099.99	1458.07	933.027	1123.9
Q9UL25	Q9UL25	2	1	10.2535	0.000126255	0.000156716	Infinity	1	OP-NoRx	OP-Rx-1uM	Ras-related protein Rab-21 OS=Homo sapiens OX=9606 GN=RAB21 PE=1 SV=3	1675.96	1619.32	0	0	39.6861	7.81229	343.545	292.777	15.3177	14.6633
Q9UL46	Q9UL46	6	6	46.9077	0.0122991	0.00252755	1402.92	0.909081	OP-NoRx	OP-Rx-1uM	Proteasome activator complex subunit 2 OS=Homo sapiens OX=9606 GN=PSME2 PE=1 SV=4	515.348	1860.93	0.576241	1.11757	12.264	5.24728	0	13.4614	6.64461	3.74953
Q9UMX0;Q9NRR5	Q9UMX0	7	2	47.0242	0.0861931	0.0103471	43.9849	0.503681	OP-NoRx	OP-Rx-10uM	Ubiquilin-1 OS=Homo sapiens OX=9606 GN=UBQLN1 PE=1 SV=2	696.164	991.488	79.8038	138.342	4.97195	56.0338	6.98016	79.9189	33.136	5.23292
Q9UMX5	Q9UMX5	2	1	16.9394	0.0250421	0.00417234	85.7845	0.791592	OP-NoRx	OP-Rx-5uM	Neudesin OS=Homo sapiens OX=9606 GN=NENF PE=1 SV=1	503.92	360.956	217.887	101.155	8.27059	2.28861	10.082	0	22.8307	107.2
Q9UN86	Q9UN86	3	1	16.9414	0.00211072	0.000821305	164.759	0.99812	OP-NoRx	OP-Rx-2.5uM	Ras GTPase-activating protein-binding protein 2 OS=Homo sapiens OX=9606 GN=G3BP2 PE=1 SV=2	864.885	1021.59	68.474	36.9059	2.8219	8.62802	12.0267	11.3524	5.93622	25.8478
Q9Y2B0	Q9Y2B0	5	1	32.0323	0.00649752	0.00167853	184.878	0.968027	OP-NoRx	OP-Rx-2.5uM	Protein canopy homolog 2 OS=Homo sapiens OX=9606 GN=CNPY2 PE=1 SV=1	1236.88	1345.17	16.9224	1.11424	7.74745	6.21881	72.4026	158.39	32.93	51.6526
Q9Y2V2	Q9Y2V2	2	1	11.8577	0.00733247	0.00182604	Infinity	0.960001	OP-NoRx	OP-Rx-10uM	Calcium-regulated heat-stable protein 1 OS=Homo sapiens OX=9606 GN=CARHSP1 PE=1 SV=2	875.28	800.018	0	17.1841	13.8	7.85813	90.0238	88.1766	0	0
Q9Y3B4	Q9Y3B4	2	1	11.9419	0.21627	0.0216143	2.6454	0.29851	OP-NoRx	OP-Rx-2.5uM	Splicing factor 3B subunit 6 OS=Homo sapiens OX=9606 GN=SF3B6 PE=1 SV=1	2735.68	3204.73	1498.18	1344.23	1287.4	958.163	2844.34	1613.59	2010.82	655.054
Q9Y3C7	Q9Y3C7	1	1	4.6047	0.0285291	0.00456537	Infinity	0.764679	OP-NoRx	OP-Rx-5uM	Mediator of RNA polymerase II transcription subunit 31 OS=Homo sapiens OX=9606 GN=MED31 PE=1 SV=1	76.1336	166.206	17.048	52.5024	12.6904	15.9955	0	0	13.7809	0
Q9Y4L1	Q9Y4L1	46	24	371.149	0.0179698	0.00332307	7.93001	0.85307	OP-NoRx	OP-Rx-10uM	Hypoxia up-regulated protein 1 OS=Homo sapiens OX=9606 GN=HYOU1 PE=1 SV=1	10689.2	10668.3	3536.05	4815.92	2506.65	2284.76	1352.84	1774.42	2110.06	583.188
Q9Y5B9	Q9Y5B9	10	3	57.5784	0.000267534	0.000238907	6.19613	1	OP-NoRx	OP-Rx-5uM	FACT complex subunit SPT16 OS=Homo sapiens OX=9606 GN=SUPT16H PE=1 SV=1	2970.81	2782.47	1152.83	1613.67	536.788	535.721	436.177	492.351	628.715	832.873
Q9Y6B6	Q9Y6B6	5	3	34.9888	0.0228774	0.00390068	4.26479	0.809393	OP-NoRx	OP-Rx-10uM	GTP-binding protein SAR1b OS=Homo sapiens OX=9606 GN=SAR1B PE=1 SV=1	228.74	230.519	112.393	137.213	61.4962	46.6147	163.341	174.02	80.2745	27.4116
Q9Y6E0	Q9Y6E0	4	1	21.5607	0.131701	0.0146221	26.8487	0.404078	OP-NoRx	OP-Rx-1uM	Serine/threonine-protein kinase 24 OS=Homo sapiens OX=9606 GN=STK24 PE=1 SV=1	177.673	172.587	5.5801	7.46559	9.16197	19.7436	71.9234	135.457	0	33.3245
Q9Y6G9	Q9Y6G9	10	3	57.417	0.000772117	0.00044166	4.62921	0.999969	OP-NoRx	OP-Rx-5uM	Cytoplasmic dynein 1 light intermediate chain 1 OS=Homo sapiens OX=9606 GN=DYNC1LI1 PE=1 SV=3	2214.46	2343.55	1044.82	954.836	980.792	881.481	601.851	382.768	507.84	519.915
Q9Y6K8	Q9Y6K8	3	1	21.3923	2.03738e-09	8.42977e-08	Infinity	1	OP-NoRx	OP-Rx-2.5uM	Adenylate kinase isoenzyme 5 OS=Homo sapiens OX=9606 GN=AK5 PE=1 SV=2	2632.47	2417.76	71.6707	88.076	0	0	0	0	0	0
Q9Y6M1	Q9Y6M1	6	3	37.9117	0.0783718	0.00966041	8.60851	0.526754	OP-NoRx	OP-Rx-5uM	Insulin-like growth factor 2 mRNA-binding protein 2 OS=Homo sapiens OX=9606 GN=IGF2BP2 PE=1 SV=2	1450.85	1588.49	1117.06	990.544	392.616	358.498	50.0188	303.044	784.607	232.603
Q9Y224	Q9Y224	7	3	42.7018	0.00295643	0.0010222	3.7979	0.994837	OP-NoRx	OP-Rx-10uM	RNA transcription_ translation and transport factor protein OS=Homo sapiens OX=9606 GN=RTRAF PE=1 SV=1	673.194	720.421	411.726	510.524	444.242	300.1	210.413	246.207	159.892	207.052
Q9Y262	Q9Y262	11	5	65.9546	0.000515783	0.00035568	11.311	0.999997	OP-NoRx	OP-Rx-1uM	Eukaryotic translation initiation factor 3 subunit L OS=Homo sapiens OX=9606 GN=EIF3L PE=1 SV=1	2152.24	1916.03	194.821	164.852	725.633	506.484	842.029	539.018	376.658	417.09
Q9Y281	Q9Y281	15	7	140.036	0.00591897	0.00159718	4.54392	0.973347	OP-NoRx	OP-Rx-5uM	Cofilin-2 OS=Homo sapiens OX=9606 GN=CFL2 PE=1 SV=1	1436.57	2146.96	1449.03	1432.32	638.403	578.44	265.401	523.241	515.957	499.178
Q9Y570	Q9Y570	5	4	25.1163	0.00725438	0.00181545	4.93287	0.960766	OP-NoRx	OP-Rx-5uM	Protein phosphatase methylesterase 1 OS=Homo sapiens OX=9606 GN=PPME1 PE=1 SV=3	1936.51	1823.86	485.641	462.088	678.596	744.585	527.639	234.671	350.652	424.741
Q9Y678	Q9Y678	36	22	252.272	0.00184783	0.000754489	7.32641	0.998794	OP-NoRx	OP-Rx-5uM	Coatomer subunit gamma-1 OS=Homo sapiens OX=9606 GN=COPG1 PE=1 SV=1	11084.6	8126.5	3174.07	3682.65	2181.23	1827.48	1608.83	1013.34	1324.34	1994.23
Q9Y696	Q9Y696	18	6	142.087	0.000699396	0.000427654	9.13617	0.999982	OP-NoRx	OP-Rx-2.5uM	Chloride intracellular channel protein 4 OS=Homo sapiens OX=9606 GN=CLIC4 PE=1 SV=4	10125.1	10242.5	2619.96	3512.77	1315.66	913.663	1105.98	1367.3	1612.67	996.93
Q00013	Q00013	2	1	16.8519	0.508237	0.0435675	15.6166	0.15279	OP-NoRx	OP-Rx-2.5uM	55 kDa erythrocyte membrane protein OS=Homo sapiens OX=9606 GN=MPP1 PE=1 SV=2	415.571	383.955	35.522	33.4614	14.6536	36.5435	300.584	12.9631	2.9107	218.263
Q53GQ0	Q53GQ0	9	3	57.5817	0.00487129	0.00139322	12.5606	0.982267	OP-NoRx	OP-Rx-10uM	Very-long-chain 3-oxoacyl-CoA reductase OS=Homo sapiens OX=9606 GN=HSD17B12 PE=1 SV=2	1711.21	1439.57	939.199	1010.19	173.444	127.034	1239.58	566.336	65.5161	185.33
Q53GS9	Q53GS9	1	1	5.0868	0.000479674	0.00033692	13.9291	0.999998	OP-NoRx	OP-Rx-1uM	U4/U6.U5 tri-snRNP-associated protein 2 OS=Homo sapiens OX=9606 GN=USP39 PE=1 SV=2	416.637	939.365	51.605	45.7451	597.666	487.476	61.5515	59.3728	430.65	379.671
Q58FG1	Q58FG1	13	2	84.369	0.00190729	0.000768654	9.80896	0.998656	OP-NoRx	OP-Rx-10uM	Putative heat shock protein HSP 90-alpha A4 OS=Homo sapiens OX=9606 GN=HSP90AA4P PE=5 SV=1	1462.32	1845.16	223.189	178.67	175.345	184.91	686.989	419.271	225.091	112.099
Q86SJ2	Q86SJ2	2	1	10.7679	0.00220444	0.00084326	8.04658	0.997839	OP-NoRx	OP-Rx-5uM	Amphoterin-induced protein 2 OS=Homo sapiens OX=9606 GN=AMIGO2 PE=1 SV=1	7997.81	7886.55	3015.72	2506.58	1480.3	1004.41	1285.55	688.496	2199.13	2746.5
Q86U42	Q86U42	2	1	17.2884	0.00313457	0.00104874	16.4296	0.993941	OP-NoRx	OP-Rx-5uM	Polyadenylate-binding protein 2 OS=Homo sapiens OX=9606 GN=PABPN1 PE=1 SV=3	1103.82	1416.93	104.991	94.4119	227.003	336.186	44.9381	108.49	474.186	261.343
Q86UE4	Q86UE4	7	3	42.8256	0.0255881	0.00422925	2.48008	0.787237	OP-NoRx	OP-Rx-2.5uM	Protein LYRIC OS=Homo sapiens OX=9606 GN=MTDH PE=1 SV=2	1738.87	1245.97	924.888	682.857	540.276	663.25	767.085	612.978	745.606	883.713
Q86YQ8	Q86YQ8	2	1	10.1253	0.00920835	0.00209341	Infinity	0.94106	OP-NoRx	OP-Rx-2.5uM	Copine-8 OS=Homo sapiens OX=9606 GN=CPNE8 PE=1 SV=2	253.194	160.381	0	2.48805	0	0	0	7.99871	0	0
Q96AX2	Q96AX2	4	1	32.9711	0.000850629	0.000475435	15.8503	0.99995	OP-NoRx	OP-Rx-2.5uM	Ras-related protein Rab-37 OS=Homo sapiens OX=9606 GN=RAB37 PE=1 SV=3	799.773	387.947	556.966	552.299	24.0577	50.8761	74.3871	56.5248	38.4946	42.4462
Q96B26	Q96B26	2	2	10.5715	0.0046352	0.00134881	5.99169	0.984116	OP-NoRx	OP-Rx-1uM	Exosome complex component RRP43 OS=Homo sapiens OX=9606 GN=EXOSC8 PE=1 SV=1	1139.37	662.431	149.072	151.645	244.911	168.099	302.243	199.207	181.069	170.718
Q96CX2	Q96CX2	7	3	51.2516	0.00976744	0.00218845	7.18739	0.935289	OP-NoRx	OP-Rx-1uM	BTB/POZ domain-containing protein KCTD12 OS=Homo sapiens OX=9606 GN=KCTD12 PE=1 SV=1	2373.94	2169.34	307.637	324.482	1563.38	844.28	2986.81	1253.71	1892.33	2015.18
Q96D15	Q96D15	14	9	117.652	0.00347362	0.00112283	5.78089	0.99206	OP-NoRx	OP-Rx-5uM	Reticulocalbin-3 OS=Homo sapiens OX=9606 GN=RCN3 PE=1 SV=1	6085.38	7118.15	2296.63	1987.09	1727.4	1646.75	928.424	1355.57	1820.87	1018.13
Q96DA2	Q96DA2	8	2	59.328	0.0224917	0.00386143	2.62409	0.812657	OP-NoRx	OP-Rx-2.5uM	Ras-related protein Rab-39B OS=Homo sapiens OX=9606 GN=RAB39B PE=1 SV=1	12252.8	13309.9	9487.66	8544.98	5472.05	4269.51	8987.2	5504.64	7395.48	7879.31
Q96HE7	Q96HE7	5	3	27.4874	0.00428273	0.00127789	136.544	0.986743	OP-NoRx	OP-Rx-5uM	ERO1-like protein alpha OS=Homo sapiens OX=9606 GN=ERO1A PE=1 SV=2	1518.08	1414.45	382.726	330.128	86.1248	47.7529	18.8207	2.6562	402.869	166.873
Q96HU1	Q96HU1	2	1	11.9527	0.00854479	0.00201642	6.19872	0.947857	OP-NoRx	OP-Rx-10uM	Small G protein signaling modulator 3 OS=Homo sapiens OX=9606 GN=SGSM3 PE=1 SV=1	24060.6	18668.5	4915.32	6264.98	9004.56	6469	8467.48	4752.27	2724.21	4169.01
Q96L14	Q96L14	1	1	5.2851	1.38622e-12	1.72067e-10	Infinity	1	OP-NoRx	OP-Rx-1uM	Cep170-like protein OS=Homo sapiens OX=9606 GN=CEP170P1 PE=5 SV=2	3343.18	3522.59	0	0	0	0	0	0	0	0
Q96QF0	Q96QF0	4	1	20.8929	0.000224133	0.000212373	11.7232	1	OP-NoRx	OP-Rx-1uM	Rab-3A-interacting protein OS=Homo sapiens OX=9606 GN=RAB3IP PE=1 SV=1	15994.6	15361	1423.64	1251.02	1530.57	1167.33	1914.42	1115.79	1700.23	1871.42
Q96SI9	Q96SI9	10	5	63.4138	0.00106218	0.000535956	9.44535	0.999861	OP-NoRx	OP-Rx-5uM	Spermatid perinuclear RNA-binding protein OS=Homo sapiens OX=9606 GN=STRBP PE=1 SV=1	18307.4	20000.8	8117.71	6451.66	3740.62	3431.82	1410.46	2645.31	3652.08	4354.15
Q00341	Q00341	47	16	327.267	7.45926e-05	0.000112914	8.03871	1	OP-NoRx	OP-Rx-10uM	Vigilin OS=Homo sapiens OX=9606 GN=HDLBP PE=1 SV=2	18726.9	18793.8	3687.59	2563.23	2444.03	2645.93	2595.06	2155.64	2410.6	2256.91
Q00839	Q00839	37	22	260.97	0.0117249	0.00245425	2.45662	0.915003	OP-NoRx	OP-Rx-2.5uM	Heterogeneous nuclear ribonucleoprotein U OS=Homo sapiens OX=9606 GN=HNRNPU PE=1 SV=6	35531.4	39380	19729	18964.6	15795.7	14698	19615.7	12072.9	17637.9	18809.4
Q01518	Q01518	22	14	211.037	0.00115706	0.000556672	5.09613	0.999799	OP-NoRx	OP-Rx-5uM	Adenylyl cyclase-associated protein 1 OS=Homo sapiens OX=9606 GN=CAP1 PE=1 SV=5	25885.6	20489.1	7083.02	6330.76	5383.82	6057.74	3629.9	5470.08	5579.57	4412.51
Q01813	Q01813	34	16	233.055	0.058827	0.00770252	2.09996	0.596828	OP-NoRx	OP-Rx-10uM	ATP-dependent 6-phosphofructokinase_ platelet type OS=Homo sapiens OX=9606 GN=PFKP PE=1 SV=2	2933.03	2746.42	1546	1341.66	1516.27	1986.35	1031.14	1749.13	1491.29	1213.26
Q01844	Q01844	4	1	22.9753	0.00220468	0.00084326	4.95327	0.997838	OP-NoRx	OP-Rx-5uM	RNA-binding protein EWS OS=Homo sapiens OX=9606 GN=EWSR1 PE=1 SV=1	804.465	1002.64	426.603	272.193	197.055	203.208	207.869	156.96	346.257	420.921
Q02548	Q02548	1	1	5.6747	0.0273083	0.00440792	3.01563	0.773863	OP-NoRx	OP-Rx-5uM	Paired box protein Pax-5 OS=Homo sapiens OX=9606 GN=PAX5 PE=1 SV=1	778.766	952.412	750.491	696.748	338.921	568.562	245.334	328.734	389.457	568.609
Q03113	Q03113	9	4	54.796	0.00423357	0.00127548	13.1424	0.987096	OP-NoRx	OP-Rx-1uM	Guanine nucleotide-binding protein subunit alpha-12 OS=Homo sapiens OX=9606 GN=GNA12 PE=1 SV=4	8025.65	8419.56	623.684	627.622	461.052	1028.11	1121.35	616.877	527.268	1018.8
Q03519	Q03519	2	1	9.6033	1.21135e-05	4.29603e-05	Infinity	1	OP-NoRx	OP-Rx-2.5uM	Antigen peptide transporter 2 OS=Homo sapiens OX=9606 GN=TAP2 PE=1 SV=1	556.995	263.313	196.351	100.465	0	0	0	0	15.0516	15.0095
Q04550	Q04550	1	1	5.2228	0.000760789	0.000439229	680.797	0.999972	OP-NoRx	OP-Rx-1uM	Protein VP2 OS=Southampton virus (strain GI/Human/United Kingdom/Southampton/1991) OX=37129 GN=ORF3 PE=3 SV=1	9226.13	9526.92	12.8118	14.7339	302.68	211.432	203.197	57.7838	83.4697	282.239
Q05209	Q05209	3	1	15.7442	1.86094e-06	1.29579e-05	Infinity	1	OP-NoRx	OP-Rx-1uM	Tyrosine-protein phosphatase non-receptor type 12 OS=Homo sapiens OX=9606 GN=PTPN12 PE=1 SV=3	938.963	1229.7	0	0	5.43662	3.07346	0.537947	0.310927	1.81135	2.35061
Q05519	Q05519	1	1	12.252	0.132303	0.0146628	2.39901	0.403045	OP-NoRx	OP-Rx-1uM	Serine/arginine-rich splicing factor 11 OS=Homo sapiens OX=9606 GN=SRSF11 PE=1 SV=1	2826.88	2476.91	1083.78	1127.05	1541.53	1228.96	2661.31	1109.15	1102.42	1236.54
Q06210	Q06210	11	4	70.1	0.00513578	0.00144884	3.56135	0.980118	OP-NoRx	OP-Rx-10uM	Glutamine--fructose-6-phosphate aminotransferase [isomerizing] 1 OS=Homo sapiens OX=9606 GN=GFPT1 PE=1 SV=3	722.642	755.575	220.898	307.756	514.751	424.059	488.133	323.27	200.902	214.169
Q07021	Q07021	11	6	93.3731	0.00373682	0.00118025	12.6541	0.99045	OP-NoRx	OP-Rx-2.5uM	Complement component 1 Q subcomponent-binding protein_ mitochondrial OS=Homo sapiens OX=9606 GN=C1QBP PE=1 SV=1	10735.5	10650.6	2385.82	981.258	951.615	738.437	1338.68	1268.98	1144.82	1885.39
Q07960	Q07960	12	5	72.8788	0.000156849	0.000176679	8.1178	1	OP-NoRx	OP-Rx-1uM	Rho GTPase-activating protein 1 OS=Homo sapiens OX=9606 GN=ARHGAP1 PE=1 SV=1	3731.46	3387.97	467.396	409.618	662.787	532.777	2225.49	1522.99	823.518	853.267
Q08211	Q08211	46	30	367.402	0.0228716	0.00390068	2.4297	0.809443	OP-NoRx	OP-Rx-10uM	ATP-dependent RNA helicase A OS=Homo sapiens OX=9606 GN=DHX9 PE=1 SV=4	12619.6	13388.2	7667.11	9307.96	13366	10279.1	5962.77	6402.91	6771.29	3932.8
Q12904	Q12904	5	1	31.9322	4.78788e-05	8.8702e-05	23146.5	1	OP-NoRx	OP-Rx-2.5uM	Aminoacyl tRNA synthase complex-interacting multifunctional protein 1 OS=Homo sapiens OX=9606 GN=AIMP1 PE=1 SV=2	3558.23	2333.91	390.983	317.127	0.0361989	0.21836	0	2.07514	31.5052	39.0914
Q12983	Q12983	1	1	5.0154	4.76098e-05	8.8702e-05	217.332	1	OP-NoRx	OP-Rx-2.5uM	BCL2/adenovirus E1B 19 kDa protein-interacting protein 3 OS=Homo sapiens OX=9606 GN=BNIP3 PE=1 SV=3	19336.5	18469	571.415	506.328	112.925	61.0273	247.149	262.164	213.898	397.762
Q13151	Q13151	6	3	57.3996	0.00105061	0.00053446	6.73241	0.999868	OP-NoRx	OP-Rx-1uM	Heterogeneous nuclear ribonucleoprotein A0 OS=Homo sapiens OX=9606 GN=HNRNPA0 PE=1 SV=1	3621.84	4006.32	608.186	524.865	749.639	718.575	1442.62	961.199	573.55	882.137
Q13155	Q13155	4	3	20.7385	0.00473575	0.00136388	73.7389	0.983337	OP-NoRx	OP-Rx-1uM	Aminoacyl tRNA synthase complex-interacting multifunctional protein 2 OS=Homo sapiens OX=9606 GN=AIMP2 PE=1 SV=2	298.939	246.923	1.85495	5.5477	38.8247	21.2323	24.4624	85.5461	75.0866	136.493
Q13283	Q13283	16	11	121.339	0.00262316	0.000941053	3.5202	0.996328	OP-NoRx	OP-Rx-2.5uM	Ras GTPase-activating protein-binding protein 1 OS=Homo sapiens OX=9606 GN=G3BP1 PE=1 SV=1	4388.45	5222.45	2121.82	2742.51	1441.8	1288.41	2024.1	1444.39	1778.73	1904.79
Q13509	Q13509	31	10	327.536	0.000159418	0.000176679	43.9565	1	OP-NoRx	OP-Rx-2.5uM	Tubulin beta-3 chain OS=Homo sapiens OX=9606 GN=TUBB3 PE=1 SV=2	40325.8	42396.3	3447.47	2076.85	1063.59	818.315	1649.59	934.361	1950.11	2358.38
Q13838	Q13838	20	5	137.736	0.00863033	0.00202123	4.25108	0.946985	OP-NoRx	OP-Rx-10uM	Spliceosome RNA helicase DDX39B OS=Homo sapiens OX=9606 GN=DDX39B PE=1 SV=1	5556.45	6206.97	1828.47	1525.51	1775.89	1435.98	2886.47	1461.46	1428.1	1339.06
Q14118	Q14118	3	1	16.3831	1.87907e-06	1.29579e-05	Infinity	1	OP-NoRx	OP-Rx-1uM	Dystroglycan OS=Homo sapiens OX=9606 GN=DAG1 PE=1 SV=2	2928.01	1786.08	0	0	0	0	0	0	1.77374	0.734214
Q14192	Q14192	10	3	56.7964	0.0834032	0.0100999	8.19879	0.511643	OP-NoRx	OP-Rx-5uM	Four and a half LIM domains protein 2 OS=Homo sapiens OX=9606 GN=FHL2 PE=1 SV=3	333.903	290.929	21.6334	60.4118	53.0086	70.0667	11.0656	65.1446	80.8707	46.9417
Q14240	Q14240	26	7	211.241	0.00184613	0.000754489	2.10485	0.998798	OP-NoRx	OP-Rx-5uM	Eukaryotic initiation factor 4A-II OS=Homo sapiens OX=9606 GN=EIF4A2 PE=1 SV=2	6131.64	6280.86	3924.19	3667.26	3870.38	3545.14	2683.59	3213.49	3865.02	3375.1
Q14257	Q14257	6	4	32.8103	0.000269762	0.000239176	3.02746	1	OP-NoRx	OP-Rx-5uM	Reticulocalbin-2 OS=Homo sapiens OX=9606 GN=RCN2 PE=1 SV=1	3861.4	4240.44	2849.99	3155.69	2170.11	2323.18	1322.96	1353.16	2834.11	2332.32
Q14697	Q14697	43	34	401.312	0.000347252	0.000275891	7.38531	1	OP-NoRx	OP-Rx-1uM	Neutral alpha-glucosidase AB OS=Homo sapiens OX=9606 GN=GANAB PE=1 SV=3	19920.9	18262.5	2708.72	2461.45	3755.76	4663.77	5027.96	3400.31	2956.89	3608.17
Q14790	Q14790	3	1	14.3599	0.00813372	0.001944	14.8006	0.952023	OP-NoRx	OP-Rx-10uM	Caspase-8 OS=Homo sapiens OX=9606 GN=CASP8 PE=1 SV=1	931.449	896.102	213.583	237.42	274.647	387.334	161.715	207.809	95.6959	27.7823
Q14919	Q14919	1	1	5.6506	0.00364712	0.00116377	11.676	0.991013	OP-NoRx	OP-Rx-10uM	Dr1-associated corepressor OS=Homo sapiens OX=9606 GN=DRAP1 PE=1 SV=3	10868.6	10372.6	2263.56	2026.49	996.708	1163.74	2176.41	1299.55	525.444	1293.78
Q15056	Q15056	9	5	57.6135	0.00110532	0.000541794	3.31644	0.999835	OP-NoRx	OP-Rx-2.5uM	Eukaryotic translation initiation factor 4H OS=Homo sapiens OX=9606 GN=EIF4H PE=1 SV=5	5488.11	4796.56	3257.53	3000.02	1650	1451.12	2631.51	1980.93	3030.99	2777.23
Q15121	Q15121	5	4	32.6991	0.00342491	0.00111288	140.935	0.992344	OP-NoRx	OP-Rx-1uM	Astrocytic phosphoprotein PEA-15 OS=Homo sapiens OX=9606 GN=PEA15 PE=1 SV=2	1745.62	1442.29	15.2885	7.33113	80.1194	45.9991	415.484	109.982	8.05451	31.8525
Q15185	Q15185	3	3	34.99	0.00802191	0.00192598	3.11611	0.953149	OP-NoRx	OP-Rx-10uM	Prostaglandin E synthase 3 OS=Homo sapiens OX=9606 GN=PTGES3 PE=1 SV=1	3994.35	6172	2690.83	2282.97	2223.26	2025.44	2171.68	1735.12	1742.09	1520.43
Q15293	Q15293	17	10	140.718	0.000527128	0.000361495	3.23232	0.999996	OP-NoRx	OP-Rx-5uM	Reticulocalbin-1 OS=Homo sapiens OX=9606 GN=RCN1 PE=1 SV=1	11777.9	11119.5	3977.2	3942.32	4040.37	4686.77	4038.33	3045.53	4439.77	4757.06
Q15365	Q15365	14	8	106.501	0.0205164	0.00362252	2.11894	0.829821	OP-NoRx	OP-Rx-5uM	Poly(rC)-binding protein 1 OS=Homo sapiens OX=9606 GN=PCBP1 PE=1 SV=2	6108.81	5982.15	4582.91	4866.82	3629.25	3640.44	2732.16	2973.98	4174.25	2646.55
Q15366	Q15366	13	7	106.583	0.00201153	0.000802845	53.0065	0.998394	OP-NoRx	OP-Rx-5uM	Poly(rC)-binding protein 2 OS=Homo sapiens OX=9606 GN=PCBP2 PE=1 SV=1	6174.67	7288.1	873.318	650.675	214.715	124.756	56.748	197.235	259.429	125.137
Q15404	Q15404	5	2	31.0609	0.00279154	0.000984387	10.2566	0.995605	OP-NoRx	OP-Rx-10uM	Ras suppressor protein 1 OS=Homo sapiens OX=9606 GN=RSU1 PE=1 SV=3	1132.63	1213.33	103.778	207.849	532.801	479.113	1129.92	882.273	157.841	70.8853
Q15726	Q15726	2	1	10.4459	0.153734	0.0165646	65.3047	0.36966	OP-NoRx	OP-Rx-10uM	Metastasis-suppressor KiSS-1 OS=Homo sapiens OX=9606 GN=KISS1 PE=1 SV=4	1299.27	1052.56	107.259	161.487	32.4323	694.971	70.1136	1024.74	8.00663	28.0065
Q15785	Q15785	3	2	14.6132	0.00202079	0.000803955	43.8911	0.998369	OP-NoRx	OP-Rx-5uM	Mitochondrial import receptor subunit TOM34 OS=Homo sapiens OX=9606 GN=TOMM34 PE=1 SV=2	442.672	452.578	149.129	124.08	31.1039	35.5009	14.843	5.55405	23.0624	59.8963
Q16181	Q16181	9	6	61.2724	4.60709e-05	8.79788e-05	4.13773	1	OP-NoRx	OP-Rx-2.5uM	Septin-7 OS=Homo sapiens OX=9606 GN=SEPTIN7 PE=1 SV=2	1684.11	1572.07	1116.11	1039.55	398.55	388.397	1004.64	1120.73	1315.23	1582.43
Q16531	Q16531	5	4	27.6268	0.0853616	0.0102771	2.90155	0.506024	OP-NoRx	OP-Rx-5uM	DNA damage-binding protein 1 OS=Homo sapiens OX=9606 GN=DDB1 PE=1 SV=1	3374.41	3447.66	3336.63	1898.17	1724.43	1653.77	862.725	1488.46	1076.21	1991.66
Q16822	Q16822	10	4	62.8238	0.000294471	0.000250354	2.71895	1	OP-NoRx	OP-Rx-10uM	Phosphoenolpyruvate carboxykinase [GTP]_ mitochondrial OS=Homo sapiens OX=9606 GN=PCK2 PE=1 SV=4	4881.44	4929.29	2945.36	2886.34	2307.6	2128.22	2819.91	2471.77	1647.22	1961.06
Q16836	Q16836	8	4	62.3345	0.0103387	0.00226733	4402.74	0.929369	OP-NoRx	OP-Rx-10uM	Hydroxyacyl-coenzyme A dehydrogenase_ mitochondrial OS=Homo sapiens OX=9606 GN=HADH PE=1 SV=3	5504	5299.04	2.98317	1.32543	5.65107	0	74.5093	1.88077	2.45371	0
Q16881;Q9NNW7	Q16881	20	12	144.224	0.000352408	0.000275891	42.378	1	OP-NoRx	OP-Rx-10uM	Thioredoxin reductase 1_ cytoplasmic OS=Homo sapiens OX=9606 GN=TXNRD1 PE=1 SV=3	3861.04	4087.04	216.066	273.218	1153.64	1283.95	128.362	187.786	53.8003	133.751
Q92688	Q92688	2	1	15.1703	0.00290701	0.00101876	Infinity	0.995073	OP-NoRx	OP-Rx-1uM	Acidic leucine-rich nuclear phosphoprotein 32 family member B OS=Homo sapiens OX=9606 GN=ANP32B PE=1 SV=1	7914.61	7531.42	0	0	12.7531	42.5559	977.818	57.0264	5.45362	0
Q92747	Q92747	4	2	27.6016	0.00570397	0.0015595	125.093	0.97526	OP-NoRx	OP-Rx-10uM	Actin-related protein 2/3 complex subunit 1A OS=Homo sapiens OX=9606 GN=ARPC1A PE=2 SV=2	518.218	581.713	39.6529	15.6335	6.04878	7.29421	7.57512	7.62777	8.17733	0.6156
Q92804	Q92804	6	1	38.4484	0.00154149	0.000669023	3.39468	0.99937	OP-NoRx	OP-Rx-1uM	TATA-binding protein-associated factor 2N OS=Homo sapiens OX=9606 GN=TAF15 PE=1 SV=1	114.026	141.037	40.9956	34.1404	44.7697	38.0771	56.9487	48.5525	40.8445	51.6997
Q92882	Q92882	7	3	47.4025	0.0109446	0.00234632	4.55964	0.923083	OP-NoRx	OP-Rx-10uM	Osteoclast-stimulating factor 1 OS=Homo sapiens OX=9606 GN=OSTF1 PE=1 SV=2	586.682	619.697	177.337	201.048	692.265	317.795	316.641	349.231	111.702	152.876
Q92896	Q92896	8	2	43.1824	0.017491	0.00326669	18.4142	0.857582	OP-NoRx	OP-Rx-1uM	Golgi apparatus protein 1 OS=Homo sapiens OX=9606 GN=GLG1 PE=1 SV=2	636.648	705.482	24.9605	47.9252	97.0809	147.422	97.0878	70.3155	184.485	45.3241
Q93052	Q93052	2	2	11.5502	0.00382935	0.00119411	4.51821	0.989856	OP-NoRx	OP-Rx-10uM	Lipoma-preferred partner OS=Homo sapiens OX=9606 GN=LPP PE=1 SV=1	1082.03	1016.27	393.709	344.722	273.092	258.85	761.441	521.645	170.539	293.869
Q99436	Q99436	4	1	23.5654	0.00189986	0.000768156	476.581	0.998674	OP-NoRx	OP-Rx-1uM	Proteasome subunit beta type-7 OS=Homo sapiens OX=9606 GN=PSMB7 PE=1 SV=1	979.346	451.907	0	3.00317	8.23772	8.86161	1.49289	4.29983	15.5703	23.4393
Q99584	Q99584	5	2	37.2688	0.000317238	0.00026428	9.60421	1	OP-NoRx	OP-Rx-5uM	Protein S100-A13 OS=Homo sapiens OX=9606 GN=S100A13 PE=1 SV=1	6108.8	5911.44	2416.82	2084.4	1921.18	1155.54	597.646	653.913	881.875	991.013
Q99685	Q99685	6	3	33.598	0.00105737	0.000535706	2.92608	0.999864	OP-NoRx	OP-Rx-10uM	Monoglyceride lipase OS=Homo sapiens OX=9606 GN=MGLL PE=1 SV=2	2007.75	1721.33	669.512	733.289	1426.85	1137.98	936.965	853.499	575.255	699.173
Q99729	Q99729	16	7	91.1945	0.0196576	0.00351117	6.49854	0.837519	OP-NoRx	OP-Rx-5uM	Heterogeneous nuclear ribonucleoprotein A/B OS=Homo sapiens OX=9606 GN=HNRNPAB PE=1 SV=2	2234.5	2566.35	577.831	1043.16	614.804	747.548	311.322	427.435	722.111	302.266
Q99832	Q99832	27	18	182.456	0.0126915	0.00256572	2.38988	0.905052	OP-NoRx	OP-Rx-10uM	T-complex protein 1 subunit eta OS=Homo sapiens OX=9606 GN=CCT7 PE=1 SV=2	9625.02	9163.66	5717.65	6589.5	4952.76	4607.27	8441.26	5472.5	4048.01	3813.76
Q99986	Q99986	2	1	9.7373	0.00989726	0.00221354	12.8919	0.933945	OP-NoRx	OP-Rx-1uM	Serine/threonine-protein kinase VRK1 OS=Homo sapiens OX=9606 GN=VRK1 PE=1 SV=1	1680.04	1609.66	115.449	139.728	186.292	158.834	1160.67	691.561	267.238	60.3803
O14925;Q5SRD1	O14925	2	1	10.5481	0.000184156	0.000188915	148.192	1	OP-Rx-1uM	OP-NoRx	Mitochondrial import inner membrane translocase subunit Tim23 OS=Homo sapiens OX=9606 GN=TIMM23 PE=1 SV=1	34.2305	82.1904	8107.75	9144.92	7220.72	6031.14	2391.41	5302.19	6521.92	5993.01
O15523	O15523	24	2	165.884	0.00540981	0.00150899	2.05221	0.977813	OP-Rx-1uM	OP-NoRx	ATP-dependent RNA helicase DDX3Y OS=Homo sapiens OX=9606 GN=DDX3Y PE=1 SV=2	1915.14	2092.27	3853.11	4370.97	3309.57	2798.92	4164.56	3324.44	3400.75	3549.72
O43181	O43181	2	2	11.5506	0.166599	0.0176446	4.00485	0.352285	OP-Rx-1uM	OP-Rx-10uM	NADH dehydrogenase [ubiquinone] iron-sulfur protein 4_ mitochondrial OS=Homo sapiens OX=9606 GN=NDUFS4 PE=1 SV=1	148.7	155.914	314.896	419.766	64.2043	120.033	172.179	34.3248	109.676	73.7673
O43447	O43447	3	2	15.228	0.39257	0.0356202	9.88682	0.192009	OP-Rx-1uM	OP-Rx-5uM	Peptidyl-prolyl cis-trans isomerase H OS=Homo sapiens OX=9606 GN=PPIH PE=1 SV=1	95.4078	164.985	927.768	554.197	149.188	62.7252	0	149.893	703.839	51.4533
O60739;P41567	O60739	3	1	25.664	0.642196	0.0531778	14.0118	0.120207	OP-Rx-1uM	OP-Rx-10uM	Eukaryotic translation initiation factor 1b OS=Homo sapiens OX=9606 GN=EIF1B PE=1 SV=2	144.612	233.956	424.096	833.78	831.502	104.507	0	762.99	36.1975	53.5751
O75352	O75352	2	1	11.8509	0.000182243	0.000188915	16.1756	1	OP-Rx-1uM	OP-NoRx	Mannose-P-dolichol utilization defect 1 protein OS=Homo sapiens OX=9606 GN=MPDU1 PE=1 SV=2	64.3504	69.3926	1145.06	1018.31	936.919	909.284	1176.17	613.044	939.764	1016.71
O75871	O75871	1	1	6.0273	0.00103724	0.000529833	41.571	0.999875	OP-Rx-1uM	OP-Rx-10uM	Carcinoembryonic antigen-related cell adhesion molecule 4 OS=Homo sapiens OX=9606 GN=CEACAM4 PE=1 SV=2	3487.56	3898.55	5371.26	5302.29	330.462	676.714	987.878	787.001	68.4108	188.344
O95571	O95571	8	4	49.4977	0.147229	0.0159814	3.97337	0.379154	OP-Rx-1uM	OP-Rx-5uM	Persulfide dioxygenase ETHE1_ mitochondrial OS=Homo sapiens OX=9606 GN=ETHE1 PE=1 SV=2	646.618	814.268	1502.85	2124.97	1108.05	1159.65	186.197	726.834	1373.06	698.265
O96007	O96007	1	1	5.6674	0.0435933	0.0061841	45.6256	0.66906	OP-Rx-1uM	OP-Rx-5uM	Molybdopterin synthase catalytic subunit OS=Homo sapiens OX=9606 GN=MOCS2 PE=1 SV=1	301.037	248.842	417.94	410.769	42.1267	32.9573	0	18.1632	72.4424	32.3222
P01116;P01111	P01116	2	2	10.7967	0.576269	0.0485468	2.47958	0.135002	OP-Rx-1uM	OP-Rx-5uM	GTPase KRas OS=Homo sapiens OX=9606 GN=KRAS PE=1 SV=1	734.413	881.862	1607.33	1861.64	1089.49	848.791	17.2832	1381.73	1427.89	488.259
P02795;P04732;P13640;P80297;Q8N339	P02795	1	1	8.5471	0.031128	0.00486014	Infinity	0.745937	OP-Rx-1uM	OP-NoRx	Metallothionein-2 OS=Homo sapiens OX=9606 GN=MT2A PE=1 SV=1	0	0	2670.18	3006.84	597.442	675.969	0	269.625	878.314	1110.55
P06132	P06132	1	1	5.9823	0.00292773	0.00101966	Infinity	0.994975	OP-Rx-1uM	OP-Rx-5uM	Uroporphyrinogen decarboxylase OS=Homo sapiens OX=9606 GN=UROD PE=1 SV=2	1284.67	169.832	845.294	674.424	13.2657	14.3095	0	0	282.136	30.8158
P07203	P07203	2	2	12.4493	0.0238189	0.004028	6.43339	0.801544	OP-Rx-1uM	OP-Rx-2.5uM	Glutathione peroxidase 1 OS=Homo sapiens OX=9606 GN=GPX1 PE=1 SV=4	580.099	621.704	966.443	774.234	146.895	123.674	565.404	170.404	116.379	194.601
P07384	P07384	7	2	31.4266	0.0158376	0.00304315	11.6411	0.873495	OP-Rx-1uM	OP-Rx-5uM	Calpain-1 catalytic subunit OS=Homo sapiens OX=9606 GN=CAPN1 PE=1 SV=1	165.472	193.736	338.296	394.408	72.9165	68.2134	22.3132	40.628	192.803	56.1943
P07814	P07814	37	19	228.875	0.00619284	0.00163901	6.32321	0.970858	OP-Rx-1uM	OP-Rx-10uM	Bifunctional glutamate/proline--tRNA ligase OS=Homo sapiens OX=9606 GN=EPRS PE=1 SV=5	19031.4	18723.9	22516.8	21308.6	4933.92	10757.4	6883.79	4164.5	3839.19	3091.69
P09569	P09569	2	2	15.3409	0.0344861	0.00527823	3.72952	0.723235	OP-Rx-1uM	OP-NoRx	Protease OS=Human adenovirus A serotype 12 OX=28282 GN=L3 PE=3 SV=2	116.363	74.9281	365.009	348.414	249.572	387.129	72.4188	135.707	259.756	132.713
P10768	P10768	7	3	59.0168	0.00014174	0.000164427	48.3968	1	OP-Rx-1uM	OP-Rx-10uM	S-formylglutathione hydrolase OS=Homo sapiens OX=9606 GN=ESD PE=1 SV=2	39.692	39.6473	1594.9	1267.76	44.2765	80.1687	221.67	299.334	22.2754	36.8745
P11802	P11802	2	1	10.3131	1.99811e-06	1.30536e-05	Infinity	1	OP-Rx-1uM	OP-Rx-2.5uM	Cyclin-dependent kinase 4 OS=Homo sapiens OX=9606 GN=CDK4 PE=1 SV=2	493.831	612.063	1044.87	444.785	0	0	0	0	0	0
P17661	P17661	15	5	147.061	0.00814392	0.001944	3.00519	0.95192	OP-Rx-1uM	OP-Rx-10uM	Desmin OS=Homo sapiens OX=9606 GN=DES PE=1 SV=3	148.99	108.249	357.573	287.976	120.303	163.003	163.485	170.689	96.0564	118.755
P18095	P18095	2	1	16.0723	3.91506e-06	2.09472e-05	Infinity	1	OP-Rx-1uM	OP-NoRx	Gag polyprotein OS=Human immunodeficiency virus type 2 subtype A (isolate BEN) OX=11714 GN=gag PE=3 SV=3	0	0	333.569	300.145	10.6194	22.6876	0	0	187.267	245.329
P19404	P19404	3	2	17.3608	0.00324078	0.00106986	11.7928	0.993376	OP-Rx-1uM	OP-NoRx	NADH dehydrogenase [ubiquinone] flavoprotein 2_ mitochondrial OS=Homo sapiens OX=9606 GN=NDUFV2 PE=1 SV=2	17.4784	43.5734	247.222	472.753	304.404	302.677	366.095	321.315	282.792	277.048
P21589	P21589	15	6	112.862	0.00163683	0.000700599	4.99683	0.999214	OP-Rx-1uM	OP-NoRx	5'-nucleotidase OS=Homo sapiens OX=9606 GN=NT5E PE=1 SV=1	1311.07	1335.98	7350.67	5876.2	4240.51	3744.07	5638.93	3817.96	4259.38	5685.87
P22307	P22307	13	8	92.9618	2.67346e-05	7.21409e-05	4.4155	1	OP-Rx-1uM	OP-Rx-5uM	Non-specific lipid-transfer protein OS=Homo sapiens OX=9606 GN=SCP2 PE=1 SV=2	6700.29	7377.85	12571	11144.4	2686.51	3048.37	2872.87	2498.06	2829.84	2579.83
P23229	P23229	16	10	93.5828	0.0272261	0.00440037	5.95458	0.774491	OP-Rx-1uM	OP-NoRx	Integrin alpha-6 OS=Homo sapiens OX=9606 GN=ITGA6 PE=1 SV=5	354.226	304.74	2238.3	1685.56	456.552	398.673	167.295	570.158	751.917	1037.61
P25325	P25325	1	1	6.4667	0.0081316	0.001944	Infinity	0.952044	OP-Rx-1uM	OP-Rx-2.5uM	3-mercaptopyruvate sulfurtransferase OS=Homo sapiens OX=9606 GN=MPST PE=1 SV=3	1457.62	1399.52	1957.99	1395.22	0	0	155.179	22.343	29.4674	0
P25789	P25789	5	2	36.6604	0.000633159	0.000400979	3.7136	0.999989	OP-Rx-1uM	OP-Rx-10uM	Proteasome subunit alpha type-4 OS=Homo sapiens OX=9606 GN=PSMA4 PE=1 SV=1	5074.05	4461.26	6093.17	6014.43	2341.53	2518.32	3531.5	2484.78	1650.15	1610.19
P26368	P26368	8	6	83.6452	0.00569114	0.00155943	2.30315	0.975373	OP-Rx-1uM	OP-NoRx	Splicing factor U2AF 65 kDa subunit OS=Homo sapiens OX=9606 GN=U2AF2 PE=1 SV=4	4954.04	5304.91	12420.4	11207.5	8098.97	6822.25	7333.39	6890.72	13807	9728.38
P28072	P28072	4	1	27.4632	0.487508	0.0421504	6.40174	0.15886	OP-Rx-1uM	OP-Rx-2.5uM	Proteasome subunit beta type-6 OS=Homo sapiens OX=9606 GN=PSMB6 PE=1 SV=4	34.7023	53.5645	314.99	204.809	58.0054	23.1911	0	104.142	78.0363	17.2213
P31150	P31150	20	7	151.444	0.000714616	0.000431475	2.36472	0.999979	OP-Rx-1uM	OP-Rx-2.5uM	Rab GDP dissociation inhibitor alpha OS=Homo sapiens OX=9606 GN=GDI1 PE=1 SV=2	2156.32	2096.53	2367.18	2017.16	1024.33	829.73	1660.35	1688.21	1265.48	1328.13
P33992	P33992	23	8	133.747	0.00384424	0.00119411	3.38792	0.989759	OP-Rx-1uM	OP-Rx-2.5uM	DNA replication licensing factor MCM5 OS=Homo sapiens OX=9606 GN=MCM5 PE=1 SV=5	2128.96	2389.96	3537.9	2697.74	1045.32	795.235	1216.78	1130.79	1321.61	1837.16
P42025	P42025	7	2	48.5261	0.189889	0.019528	23.1239	0.324799	OP-Rx-1uM	OP-Rx-5uM	Beta-centractin OS=Homo sapiens OX=9606 GN=ACTR1B PE=1 SV=1	598.484	740.271	1083.13	1538.59	240.05	144.644	0	113.377	482.653	67.8266
P43304	P43304	16	7	101.204	0.00114501	0.00055302	3.83684	0.999808	OP-Rx-1uM	OP-Rx-5uM	Glycerol-3-phosphate dehydrogenase_ mitochondrial OS=Homo sapiens OX=9606 GN=GPD2 PE=1 SV=3	3580.88	3224.26	4644.92	4226.62	2216.08	2147.52	934.77	1377.43	2476.41	2741.35
P46063	P46063	6	4	36.411	0.0133177	0.00266196	3.54634	0.898657	OP-Rx-1uM	OP-NoRx	ATP-dependent DNA helicase Q1 OS=Homo sapiens OX=9606 GN=RECQL PE=1 SV=3	356.437	198.432	1020.64	947.115	649.023	733.93	926.185	760.677	986.625	675.452
P46976	P46976	1	1	5.5708	0.00834245	0.00198375	3.04993	0.949912	OP-Rx-1uM	OP-Rx-2.5uM	Glycogenin-1 OS=Homo sapiens OX=9606 GN=GYG1 PE=1 SV=4	4025.7	3500.13	5478.64	4706.02	1798.2	1541.12	5929.06	3616.04	4313.33	5148.88
P50991	P50991	23	13	197.879	7.86186e-06	3.26714e-05	12.1526	1	OP-Rx-1uM	OP-Rx-5uM	T-complex protein 1 subunit delta OS=Homo sapiens OX=9606 GN=CCT4 PE=1 SV=4	12680.6	12534.4	24051.2	21825.8	1978.56	2003.73	1846.3	1928.77	3517.79	2546.64
P52292	P52292	15	12	123.785	0.0290759	0.00463298	2.97545	0.760646	OP-Rx-1uM	OP-Rx-10uM	Importin subunit alpha-1 OS=Homo sapiens OX=9606 GN=KPNA2 PE=1 SV=1	9748.73	9871.73	11169.7	9893.96	4029.29	3667.37	8240.46	3528.1	3289.51	3789.63
P56192	P56192	4	1	21.8124	0.000607792	0.000392444	107.709	0.999992	OP-Rx-1uM	OP-Rx-2.5uM	Methionine--tRNA ligase_ cytoplasmic OS=Homo sapiens OX=9606 GN=MARS PE=1 SV=2	3350.97	3099.26	6284.42	3049.96	24.1867	62.4759	361.846	243.778	411.234	738.519
P61081	P61081	1	1	6.2709	0.0394419	0.00581296	2.84822	0.692528	OP-Rx-1uM	OP-Rx-2.5uM	NEDD8-conjugating enzyme Ubc12 OS=Homo sapiens OX=9606 GN=UBE2M PE=1 SV=1	2062.37	2169.2	2843.85	2544.93	991.256	900.722	2029	986.658	1547.86	1534.24
P62857	P62857	3	3	37.8647	0.0135213	0.0026876	3.53248	0.896588	OP-Rx-1uM	OP-Rx-10uM	40S ribosomal protein S28 OS=Homo sapiens OX=9606 GN=RPS28 PE=1 SV=1	8829.63	7848.05	15946	10620.6	4150.18	3908.48	6871.13	4126.02	3122.75	4397.93
P78386	P78386	8	2	60.1662	0.206525	0.0208579	2.78641	0.307706	OP-Rx-1uM	OP-Rx-5uM	Keratin_ type II cuticular Hb5 OS=Homo sapiens OX=9606 GN=KRT85 PE=1 SV=1	1796.07	2226.73	4294.38	5529.86	3733.15	3466.03	863.905	2661.86	3816.75	1792.64
P84095	P84095	5	2	27.6319	0.0115679	0.00243187	5.12128	0.916626	OP-Rx-1uM	OP-NoRx	Rho-related GTP-binding protein RhoG OS=Homo sapiens OX=9606 GN=RHOG PE=1 SV=1	72.1388	93.7023	322.261	527.057	261.08	355.04	229.963	272.78	323.82	193.36
Q5BJE1	Q5BJE1	3	1	17.2082	0.0642961	0.00826175	Infinity	0.575106	OP-Rx-1uM	OP-Rx-2.5uM	Coiled-coil domain-containing protein 178 OS=Homo sapiens OX=9606 GN=CCDC178 PE=2 SV=3	39.4808	14.1859	68.7587	69.7256	0	0	0	6.14738	12.7069	0
Q5QP82	Q5QP82	4	4	19.7339	0.00353513	0.0011368	2.97147	0.991695	OP-Rx-1uM	OP-Rx-10uM	DDB1- and CUL4-associated factor 10 OS=Homo sapiens OX=9606 GN=DCAF10 PE=1 SV=1	1568.87	1624.25	1775.67	1819.94	1206.26	924.582	1411.57	1119.94	520.338	689.705
Q5XX07	Q5XX07	3	1	26.8174	0.128059	0.0142561	29.8143	0.410446	OP-Rx-1uM	OP-Rx-5uM	Polymerase cofactor VP35 OS=Sudan ebolavirus (strain Human/Uganda/Gulu/2000) OX=386033 GN=VP35 PE=3 SV=1	367.645	413.808	1129.63	1170.09	44.8743	83.476	0	77.1348	204.486	117.722
Q6P5R6	Q6P5R6	4	1	31.4064	0.00171873	0.000718315	180.887	0.999064	OP-Rx-1uM	OP-NoRx	60S ribosomal protein L22-like 1 OS=Homo sapiens OX=9606 GN=RPL22L1 PE=1 SV=2	0.254221	0	29.0136	16.9718	3.01807	1.02348	0.221911	0.959995	3.65639	5.15432
Q6UB35	Q6UB35	3	1	15.8792	0.0138024	0.0027281	68.8382	0.893741	OP-Rx-1uM	OP-Rx-5uM	Monofunctional C1-tetrahydrofolate synthase_ mitochondrial OS=Homo sapiens OX=9606 GN=MTHFD1L PE=1 SV=1	149.09	298.151	256.202	248.838	10.3616	10.6847	0	7.33662	75.6553	28.1615
Q6ZU15	Q6ZU15	5	1	34.4832	0.0563683	0.00742761	Infinity	0.607234	OP-Rx-1uM	OP-NoRx	Septin-14 OS=Homo sapiens OX=9606 GN=SEPTIN14 PE=1 SV=2	0	0	211.695	206.201	0	20.0567	0	0	0	14.5829
Q7L1Q6	Q7L1Q6	13	4	79.3271	0.0714495	0.00902216	10.8728	0.549309	OP-Rx-1uM	OP-Rx-5uM	Basic leucine zipper and W2 domain-containing protein 1 OS=Homo sapiens OX=9606 GN=BZW1 PE=1 SV=1	4806	3649.15	4476.72	4067.91	60.8027	892.493	541.31	244.564	1133.68	489.493
Q7Z7H5	Q7Z7H5	3	1	16.0133	0.467217	0.0408985	5.87461	0.165154	OP-Rx-1uM	OP-Rx-5uM	Transmembrane emp24 domain-containing protein 4 OS=Homo sapiens OX=9606 GN=TMED4 PE=1 SV=1	64.5697	51.224	455.362	203.996	219.352	374.196	0	112.239	144.662	0
Q7Z434	Q7Z434	2	2	10.1705	0.00866203	0.00202484	4.423	0.946661	OP-Rx-1uM	OP-Rx-2.5uM	Mitochondrial antiviral-signaling protein OS=Homo sapiens OX=9606 GN=MAVS PE=1 SV=2	217.134	236.676	492.769	397.461	83.4219	117.851	241.52	203.059	429.264	245.424
Q8IW50	Q8IW50	1	1	4.738	0.0428768	0.00610799	Infinity	0.672976	OP-Rx-1uM	OP-Rx-2.5uM	Protein FAM219A OS=Homo sapiens OX=9606 GN=FAM219A PE=1 SV=3	32.3996	12.4545	691.381	393.594	0	0	96.1987	57.9467	0	60.7536
Q8N7X1	Q8N7X1	3	1	18.0674	0.023163	0.00393316	3.0631	0.806995	OP-Rx-1uM	OP-NoRx	RNA-binding motif protein_ X-linked-like-3 OS=Homo sapiens OX=9606 GN=RBMXL3 PE=2 SV=2	947.622	988.295	2556.02	3373.89	3112.18	2146.74	1822.52	2862.19	2363.39	1802.07
Q8WUH6	Q8WUH6	2	1	11.8759	0.175668	0.0183699	7.50639	0.341029	OP-Rx-1uM	OP-Rx-5uM	Transmembrane protein 263 OS=Homo sapiens OX=9606 GN=TMEM263 PE=1 SV=1	445.38	555.056	1080.55	1075.19	132.398	413.944	33.073	254.114	1560.16	340.666
Q8WUM4	Q8WUM4	21	8	149.075	0.00614118	0.0016323	4.75695	0.971331	OP-Rx-1uM	OP-NoRx	Programmed cell death 6-interacting protein OS=Homo sapiens OX=9606 GN=PDCD6IP PE=1 SV=1	1309.38	825.172	5289.05	4864.9	2033.55	1547.83	1294.85	1464.8	4054.1	2418.11
Q8WXG1	Q8WXG1	3	1	16.2207	0.0269581	0.00438561	5.23031	0.776544	OP-Rx-1uM	OP-Rx-10uM	Radical S-adenosyl methionine domain-containing protein 2 OS=Homo sapiens OX=9606 GN=RSAD2 PE=1 SV=1	499.462	669.571	1127.47	987.017	416.154	301.44	804.013	321.895	209.298	194.978
Q9BWL3	Q9BWL3	3	1	15.4721	0.0119733	0.00249362	4.97346	0.912438	OP-Rx-1uM	OP-Rx-5uM	Uncharacterized protein C1orf43 OS=Homo sapiens OX=9606 GN=C1orf43 PE=2 SV=1	1301.9	1294.27	2987.42	2525.59	833.986	700.834	508.245	600.241	815.42	1790.27
Q9BXK5	Q9BXK5	5	3	28.7735	0.025014	0.00417234	3.84839	0.791818	OP-Rx-1uM	OP-NoRx	Bcl-2-like protein 13 OS=Homo sapiens OX=9606 GN=BCL2L13 PE=1 SV=1	286.396	389.888	1358.74	1243.86	943.679	793.304	1337.7	708.37	1516.41	911.719
Q9BZK8	Q9BZK8	1	1	9.0914	0.00310377	0.00104874	17.4683	0.994101	OP-Rx-1uM	OP-NoRx	Ovarian cancer-related protein 1 OS=Homo sapiens OX=9606 GN=OCR1 PE=4 SV=1	28.0816	57.5267	850.714	644.717	145.114	161.234	202.254	103.512	261.783	391.947
Q9GZS3	Q9GZS3	4	2	25.8159	0.199661	0.0203642	18.6202	0.314533	OP-Rx-1uM	OP-Rx-2.5uM	WD repeat-containing protein 61 OS=Homo sapiens OX=9606 GN=WDR61 PE=1 SV=1	201.888	357.436	394.805	342.021	22.7823	16.7891	70.7974	0	368.867	56.3893
Q9H4B7	Q9H4B7	12	4	110.095	0.000950444	0.00050113	3.04764	0.999916	OP-Rx-1uM	OP-Rx-10uM	Tubulin beta-1 chain OS=Homo sapiens OX=9606 GN=TUBB1 PE=1 SV=1	2811.4	2935.69	4452.08	4274.32	2151.88	1802.15	2881.45	2245	1351.58	1511.76
Q9NZQ7	Q9NZQ7	1	1	6.7033	0.0781832	0.00964673	17.7344	0.527341	OP-Rx-1uM	OP-Rx-5uM	Programmed cell death 1 ligand 1 OS=Homo sapiens OX=9606 GN=CD274 PE=1 SV=1	122.035	313.859	2720.3	2770.46	1037.33	939.938	10.9085	298.703	2240.4	1013.17
Q9UHB6	Q9UHB6	21	7	142.57	0.0390986	0.00578448	2.52174	0.694556	OP-Rx-1uM	OP-Rx-5uM	LIM domain and actin-binding protein 1 OS=Homo sapiens OX=9606 GN=LIMA1 PE=1 SV=1	3081.14	3305.16	8208.38	6599.13	5018.71	4272.27	1999.47	3872.48	7667.04	5564.12
Q9UKY7	Q9UKY7	4	3	27.5716	0.412924	0.0369804	15.0327	0.184025	OP-Rx-1uM	OP-NoRx	Protein CDV3 homolog OS=Homo sapiens OX=9606 GN=CDV3 PE=1 SV=1	27.7679	88.3371	633.884	1111.49	224.844	293.376	0	269.602	664.596	79.0986
Q9UNE7	Q9UNE7	1	1	10.5144	0.157243	0.0168987	603.33	0.364744	OP-Rx-1uM	OP-NoRx	E3 ubiquitin-protein ligase CHIP OS=Homo sapiens OX=9606 GN=STUB1 PE=1 SV=2	10.8887	0	2878.07	3691.4	2793.59	3192.52	0	2447.14	2332.76	2250.3
Q9Y2G5	Q9Y2G5	1	1	5.0261	0.145692	0.0158634	4.48676	0.381473	OP-Rx-1uM	OP-Rx-5uM	GDP-fucose protein O-fucosyltransferase 2 OS=Homo sapiens OX=9606 GN=POFUT2 PE=1 SV=3	13393.4	15385.2	14263.9	14811.4	7203.2	4943.8	1183.28	5296.96	8769.46	2333.81
Q9Y3A3	Q9Y3A3	1	1	6.4679	0.0763833	0.00948121	6.31975	0.533013	OP-Rx-1uM	OP-NoRx	MOB-like protein phocein OS=Homo sapiens OX=9606 GN=MOB4 PE=1 SV=1	239.607	404.791	1875.18	2197.25	1500.51	868.839	299.294	1142.2	986.072	834.378
Q9Y5S1	Q9Y5S1	2	1	12.0627	0.0218594	0.00379487	Infinity	0.818069	OP-Rx-1uM	OP-Rx-5uM	Transient receptor potential cation channel subfamily V member 2 OS=Homo sapiens OX=9606 GN=TRPV2 PE=1 SV=1	12.0381	15.28	310.866	251.974	6.69238	6.15305	0	0	19.7832	0
Q9Y394	Q9Y394	5	2	36.7345	0.000452747	0.000324585	4.27853	0.999999	OP-Rx-1uM	OP-Rx-2.5uM	Dehydrogenase/reductase SDR family member 7 OS=Homo sapiens OX=9606 GN=DHRS7 PE=1 SV=1	932.197	904.759	1125.53	1003.21	267.501	230.039	241.523	284.494	400.82	266.499
Q96A35	Q96A35	3	1	19.4996	0.0785465	0.00967233	15.6963	0.526212	OP-Rx-1uM	OP-NoRx	39S ribosomal protein L24_ mitochondrial OS=Homo sapiens OX=9606 GN=MRPL24 PE=1 SV=1	46.0666	70.543	1061.07	769.273	328.212	271.632	664.025	256.334	742.444	106.178
Q96AG4	Q96AG4	16	9	118.17	0.00720885	0.0018077	4.36095	0.961211	OP-Rx-1uM	OP-Rx-2.5uM	Leucine-rich repeat-containing protein 59 OS=Homo sapiens OX=9606 GN=LRRC59 PE=1 SV=1	3561.34	4021.06	10560.4	7548.49	2109.71	2042.79	5002.48	2957.73	3932.9	4171.86
Q96FJ2	Q96FJ2	2	1	20.4989	0.0291945	0.00464561	Infinity	0.759777	OP-Rx-1uM	OP-Rx-2.5uM	Dynein light chain 2_ cytoplasmic OS=Homo sapiens OX=9606 GN=DYNLL2 PE=1 SV=1	30.7245	277.226	640.347	458.593	0	0	0	0	64.6283	0
Q00577	Q00577	2	1	11.1248	0.0592042	0.00772747	4.2032	0.595268	OP-Rx-1uM	OP-Rx-2.5uM	Transcriptional activator protein Pur-alpha OS=Homo sapiens OX=9606 GN=PURA PE=1 SV=2	462.094	334.879	664.538	552.651	137.496	152.091	304.54	97.1147	519.595	348.002
Q02218	Q02218	27	18	176.425	0.000124513	0.000156116	2.93911	1	OP-Rx-1uM	OP-Rx-5uM	2-oxoglutarate dehydrogenase_ mitochondrial OS=Homo sapiens OX=9606 GN=OGDH PE=1 SV=3	4740.86	5506.1	5308.81	5443.53	2497.58	2146.93	1928.21	1730.16	2845.29	2641.33
Q02539	Q02539	5	1	48.7986	0.0148587	0.00289084	19.2964	0.883149	OP-Rx-1uM	OP-NoRx	Histone H1.1 OS=Homo sapiens OX=9606 GN=HIST1H1A PE=1 SV=3	49.9098	159.718	2280.19	1764.87	881.47	398.265	1289.25	719.293	985.987	2459.85
Q08945	Q08945	15	8	112.973	0.0109183	0.00234473	2.94033	0.923356	OP-Rx-1uM	OP-Rx-2.5uM	FACT complex subunit SSRP1 OS=Homo sapiens OX=9606 GN=SSRP1 PE=1 SV=1	3245.91	3119.17	4183.18	4276	1561.09	1315.87	1478.44	2368.06	3789.19	2736.14
Q13126	Q13126	2	1	10.4031	0.206929	0.0208655	Infinity	0.307313	OP-Rx-1uM	OP-NoRx	S-methyl-5'-thioadenosine phosphorylase OS=Homo sapiens OX=9606 GN=MTAP PE=1 SV=2	0	0	39.0707	19.85	0	14.9856	0	0	0	18.6961
Q13185	Q13185	9	4	70.6029	0.0433212	0.00615253	2.01295	0.670541	OP-Rx-1uM	OP-NoRx	Chromobox protein homolog 3 OS=Homo sapiens OX=9606 GN=CBX3 PE=1 SV=4	1226.52	882.392	2124.83	2120.31	1774.09	1782.76	1983.07	1384.56	1745.46	2096.89
Q14318	Q14318	2	2	12.3357	0.0398959	0.00584669	3.23993	0.689867	OP-Rx-1uM	OP-NoRx	Peptidyl-prolyl cis-trans isomerase FKBP8 OS=Homo sapiens OX=9606 GN=FKBP8 PE=1 SV=2	550.582	582.906	1730.43	1941.99	1292.57	1563.85	455.563	981.439	1527.59	956.827
Q14651	Q14651	8	2	44.704	0.289752	0.0276449	8.56438	0.243369	OP-Rx-1uM	OP-Rx-5uM	Plastin-1 OS=Homo sapiens OX=9606 GN=PLS1 PE=1 SV=2	238.92	195.497	315.109	213.718	123.63	40.9607	27.0754	34.6717	137.391	3.54853
Q15006	Q15006	2	1	9.7118	0.220202	0.0219365	87.7028	0.294953	OP-Rx-1uM	OP-Rx-5uM	ER membrane protein complex subunit 2 OS=Homo sapiens OX=9606 GN=EMC2 PE=1 SV=1	4602.55	5491.65	11209.4	6361.29	2641.16	2883.26	116.079	84.2639	6651.58	20.6802
Q15046	Q15046	12	6	68.2874	0.0620695	0.00802018	2.71363	0.583723	OP-Rx-1uM	OP-Rx-10uM	Lysine--tRNA ligase OS=Homo sapiens OX=9606 GN=KARS PE=1 SV=3	705.238	865.645	1675.7	2458.23	939.468	743.596	1813.54	1614.89	1081.64	441.756
Q15257	Q15257	2	1	10.2888	0.000944264	0.00050089	Infinity	0.999919	OP-Rx-1uM	OP-NoRx	Serine/threonine-protein phosphatase 2A activator OS=Homo sapiens OX=9606 GN=PTPA PE=1 SV=3	0	0	416.816	501.098	0	0	0	5.14282	0	0
Q15287	Q15287	4	1	24.1357	4.98988e-05	8.97648e-05	Infinity	1	OP-Rx-1uM	OP-NoRx	RNA-binding protein with serine-rich domain 1 OS=Homo sapiens OX=9606 GN=RNPS1 PE=1 SV=1	0	0	40.3743	18.5956	0	0	0	0	0	0
Q15582	Q15582	6	2	35.5075	0.000939646	0.00050089	56.1178	0.99992	OP-Rx-1uM	OP-Rx-5uM	Transforming growth factor-beta-induced protein ig-h3 OS=Homo sapiens OX=9606 GN=TGFBI PE=1 SV=1	901.656	911.853	1260.31	1330.93	32.5094	16.4625	10.0893	36.0857	66.3022	31.7446
Q15836;P63027	Q15836	2	2	21.0303	0.0968746	0.0113548	10.8152	0.475621	OP-Rx-1uM	OP-NoRx	Vesicle-associated membrane protein 3 OS=Homo sapiens OX=9606 GN=VAMP3 PE=1 SV=3	96.3355	115.021	905.45	1380.42	1075.26	1079.02	136.827	492.707	1387.58	199.513
Q15928;B4DXR9;Q3SXZ3;Q8IYB9;Q8TB69	Q15928	4	2	20.9806	3.0196e-05	7.26729e-05	12.945	1	OP-Rx-1uM	OP-NoRx	Zinc finger protein 141 OS=Homo sapiens OX=9606 GN=ZNF141 PE=1 SV=1	166.813	142.762	1987.26	2020.19	1726.56	1601.21	1723.51	1283.35	1519.82	1946.02
Q16401	Q16401	1	1	10.4704	0.000550858	0.0003696	7.98336	0.999995	OP-Rx-1uM	OP-Rx-2.5uM	26S proteasome non-ATPase regulatory subunit 5 OS=Homo sapiens OX=9606 GN=PSMD5 PE=1 SV=3	531.57	572.288	768.174	877.907	101.659	104.53	216.076	222.542	207.248	114.2
Q92537	Q92537	1	1	5.3325	0.000717918	0.000431475	4.00848	0.999979	OP-Rx-1uM	OP-NoRx	Sushi domain-containing protein 6 OS=Homo sapiens OX=9606 GN=SUSD6 PE=1 SV=1	4959.36	5509.56	20891	21073.4	6859.02	7096.06	13059.7	8524.15	17748.9	19579.2
Q92932	Q92932	1	1	11.6036	0.0244753	0.00410244	160.454	0.79617	OP-Rx-1uM	OP-Rx-10uM	Receptor-type tyrosine-protein phosphatase N2 OS=Homo sapiens OX=9606 GN=PTPRN2 PE=1 SV=2	115.97	25.804	7537.28	6917.49	233.025	891.241	330.582	32.9467	77.7273	12.3592
Q99714	Q99714	10	8	69.2229	0.00532027	0.00149409	2.5572	0.978575	OP-Rx-1uM	OP-NoRx	3-hydroxyacyl-CoA dehydrogenase type-2 OS=Homo sapiens OX=9606 GN=HSD17B10 PE=1 SV=3	577.941	527.197	1177.71	1648.35	1023.18	1059.31	952.421	961.418	1104.61	936.134
A8MTJ3	A8MTJ3	11	2	90.8001	1.53094e-05	5.00078e-05	34.9843	1	OP-Rx-2.5uM	OP-NoRx	Guanine nucleotide-binding protein G(t) subunit alpha-3 OS=Homo sapiens OX=9606 GN=GNAT3 PE=2 SV=2	109.381	158.089	1836.39	1721.91	4563.86	4793.4	2458.69	1938.12	1499.56	1678.98
O00469	O00469	31	20	244.306	0.0137579	0.00272363	2.74542	0.894192	OP-Rx-2.5uM	OP-Rx-1uM	Procollagen-lysine_2-oxoglutarate 5-dioxygenase 2 OS=Homo sapiens OX=9606 GN=PLOD2 PE=1 SV=2	10107.4	7843.35	7334.31	7185.31	19376.1	20486.4	15563.6	9852.6	9175.55	10765.9
O00567	O00567	18	7	104.467	0.00634525	0.00165118	3.41124	0.969449	OP-Rx-2.5uM	OP-Rx-1uM	Nucleolar protein 56 OS=Homo sapiens OX=9606 GN=NOP56 PE=1 SV=4	1789.59	1973.7	1372.15	1010.01	3959.27	4166.87	2430.43	2297.08	2186.56	1421.07
O15119	O15119	2	1	10.9721	0.00593661	0.00159846	18.7916	0.973188	OP-Rx-2.5uM	OP-Rx-1uM	T-box transcription factor TBX3 OS=Homo sapiens OX=9606 GN=TBX3 PE=1 SV=4	2812.62	2957.19	804.574	289.652	12036	8526.29	4608.13	12778.6	7885.18	9570.94
O75821	O75821	5	2	25.4457	0.000356765	0.000275891	13.7259	1	OP-Rx-2.5uM	OP-Rx-5uM	Eukaryotic translation initiation factor 3 subunit G OS=Homo sapiens OX=9606 GN=EIF3G PE=1 SV=2	743.429	534.092	502.296	601.051	740.338	1336.22	85.1247	66.1635	109.509	108.799
O75828	O75828	5	2	39.5715	0.000180537	0.000188915	25.0621	1	OP-Rx-2.5uM	OP-NoRx	Carbonyl reductase [NADPH] 3 OS=Homo sapiens OX=9606 GN=CBR3 PE=1 SV=3	251.732	134.342	2104.33	2135.72	4460.5	5215.33	782.281	634.793	1851.48	2254.6
O75947	O75947	6	2	50.2415	0.594538	0.0496956	11.6515	0.130694	OP-Rx-2.5uM	OP-NoRx	ATP synthase subunit d_ mitochondrial OS=Homo sapiens OX=9606 GN=ATP5PD PE=1 SV=3	14.6012	14.1503	2.83661	84.4046	149.789	185.211	0	123.692	86.2748	53.8252
P0DMP2	P0DMP2	1	1	4.7992	0.0806125	0.009868	Infinity	0.5199	OP-Rx-2.5uM	OP-NoRx	SLIT-ROBO Rho GTPase-activating protein 2B OS=Homo sapiens OX=9606 GN=SRGAP2B PE=3 SV=1	0	0	152.508	173.194	474.135	246.864	0	221.996	207.484	187.373
P01112	P01112	1	1	4.9911	0.00092766	0.000500641	5.86846	0.999925	OP-Rx-2.5uM	OP-NoRx	GTPase HRas OS=Homo sapiens OX=9606 GN=HRAS PE=1 SV=1	90.2572	66.5089	333.76	263.8	451.371	468.604	331.676	389.791	500.244	338.439
P02788	P02788	22	9	121.185	0.0842116	0.0101682	2.5684	0.509307	OP-Rx-2.5uM	OP-NoRx	Lactotransferrin OS=Homo sapiens OX=9606 GN=LTF PE=1 SV=6	3162.93	3834.5	5847.87	3107.69	9462.38	8509.77	4470.38	6003.11	5199.53	3614.62
P04222	P04222	7	1	48.636	0.0908842	0.0107542	Infinity	0.490908	OP-Rx-2.5uM	OP-NoRx	HLA class I histocompatibility antigen_ Cw-3 alpha chain OS=Homo sapiens OX=9606 GN=HLA-C PE=1 SV=2	0	0	497.798	1361.04	1502.17	1780.19	0	1477.12	1337.19	1213.13
P04844	P04844	13	7	98.4468	0.0356405	0.00539201	11.6022	0.715798	OP-Rx-2.5uM	OP-NoRx	Dolichyl-diphosphooligosaccharide--protein glycosyltransferase subunit 2 OS=Homo sapiens OX=9606 GN=RPN2 PE=1 SV=3	266.478	304.233	1761.67	1424.23	3891.04	2730.47	397.497	1960.9	2576.72	1760.12
P07197	P07197	32	16	216.422	3.04446e-05	7.26729e-05	2.41465	1	OP-Rx-2.5uM	OP-NoRx	Neurofilament medium polypeptide OS=Homo sapiens OX=9606 GN=NEFM PE=1 SV=3	1651.15	1481.26	2330.95	2219.41	3816.59	3747.08	3365.93	3488.1	2724.41	2577.34
P08754	P08754	10	2	71.6389	0.0259082	0.00426631	12.6251	0.78471	OP-Rx-2.5uM	OP-Rx-1uM	Guanine nucleotide-binding protein G(i) subunit alpha OS=Homo sapiens OX=9606 GN=GNAI3 PE=1 SV=3	155.86	100.455	15.6448	80.0064	591.367	616.24	205.197	268.389	184.421	171.918
P10636	P10636	1	1	5.7793	0.00742008	0.00183472	6.22692	0.95914	OP-Rx-2.5uM	OP-Rx-5uM	Microtubule-associated protein tau OS=Homo sapiens OX=9606 GN=MAPT PE=1 SV=5	355.185	348.38	828.548	709.533	1671.04	1840.36	192.645	371.262	1482.89	752.791
P13073	P13073	8	4	67.4626	0.00246579	0.000905532	3.41958	0.996944	OP-Rx-2.5uM	OP-NoRx	Cytochrome c oxidase subunit 4 isoform 1_ mitochondrial OS=Homo sapiens OX=9606 GN=COX4I1 PE=1 SV=1	1505.58	1512.04	3924.5	3707.79	5237.72	5081.27	2821.1	4445.31	4548.19	4239.18
P13929	P13929	8	1	79.4149	0.134995	0.0149147	5.67397	0.398499	OP-Rx-2.5uM	OP-NoRx	Beta-enolase OS=Homo sapiens OX=9606 GN=ENO3 PE=1 SV=5	74.9011	48.9876	127.857	75.4287	302.346	400.595	33.2098	188.266	249.365	184.354
P14209	P14209	1	1	6.7036	0.0790535	0.00969912	Infinity	0.524647	OP-Rx-2.5uM	OP-NoRx	CD99 antigen OS=Homo sapiens OX=9606 GN=CD99 PE=1 SV=1	0	0	64.1218	239.905	717.104	575.96	0	325.506	460.05	461.416
P16989	P16989	6	1	49.0927	1.02069e-07	2.53391e-06	Infinity	1	OP-Rx-2.5uM	OP-NoRx	Y-box-binding protein 3 OS=Homo sapiens OX=9606 GN=YBX3 PE=1 SV=4	0	0	0	0	114.53	142.439	0	0	73.2803	55.3277
P17980	P17980	24	17	175.522	0.0357597	0.00539336	2.01359	0.715041	OP-Rx-2.5uM	OP-NoRx	26S proteasome regulatory subunit 6A OS=Homo sapiens OX=9606 GN=PSMC3 PE=1 SV=3	5878.71	4673.9	6478.76	5749.74	9628.44	11620.1	8685.63	6118.32	5303.68	6202.23
P18077	P18077	10	7	51.975	0.000419265	0.000305655	2.14643	0.999999	OP-Rx-2.5uM	OP-NoRx	60S ribosomal protein L35a OS=Homo sapiens OX=9606 GN=RPL35A PE=1 SV=2	3902.66	3360.63	4826.74	4506.94	7442.3	8147.86	7522.31	7084.87	5975.94	6509.81
P22695	P22695	5	2	32.4859	3.72888e-06	2.09472e-05	105.51	1	OP-Rx-2.5uM	OP-NoRx	Cytochrome b-c1 complex subunit 2_ mitochondrial OS=Homo sapiens OX=9606 GN=UQCRC2 PE=1 SV=3	16.0719	20.9035	1161.04	1432.04	1637.51	2263.77	1349.49	1314.29	1653.99	2038.73
P24941	P24941	4	1	28.4193	0.0126565	0.00256282	22.9551	0.90541	OP-Rx-2.5uM	OP-NoRx	Cyclin-dependent kinase 2 OS=Homo sapiens OX=9606 GN=CDK2 PE=1 SV=2	5.86939	8.67464	114.125	151.338	138.393	195.467	24.6719	136.6	123.439	144.001
P26639	P26639	10	3	52.5436	0.0446178	0.00626499	2.6783	0.663554	OP-Rx-2.5uM	OP-NoRx	Threonine--tRNA ligase_ cytoplasmic OS=Homo sapiens OX=9606 GN=TARS PE=1 SV=3	901.931	1089.36	1415.08	1373.1	2227.97	3105.31	911.469	1582.11	2384.46	1698.47
P28331	P28331	22	8	175.938	0.00236372	0.000881426	2.43085	0.997313	OP-Rx-2.5uM	OP-NoRx	NADH-ubiquinone oxidoreductase 75 kDa subunit_ mitochondrial OS=Homo sapiens OX=9606 GN=NDUFS1 PE=1 SV=3	2417.14	1952.62	3481.9	3688.7	5334.35	5287.89	5190.88	4098.4	4037.96	4345.71
P29966	P29966	11	8	82.4271	0.00174499	0.000724413	3.96361	0.999012	OP-Rx-2.5uM	OP-NoRx	Myristoylated alanine-rich C-kinase substrate OS=Homo sapiens OX=9606 GN=MARCKS PE=1 SV=4	907.588	591.821	1803.91	1937.8	2930.12	3012.95	2519.6	3242.24	2341.05	2718.67
P30419	P30419	3	1	15.5675	6.14871e-05	0.000103138	Infinity	1	OP-Rx-2.5uM	OP-NoRx	Glycylpeptide N-tetradecanoyltransferase 1 OS=Homo sapiens OX=9606 GN=NMT1 PE=1 SV=2	0	0	0	0	51.6822	146.438	0	0	0	0
P31937	P31937	9	5	49.9689	0.00303216	0.00103925	5.71016	0.994464	OP-Rx-2.5uM	OP-Rx-10uM	3-hydroxyisobutyrate dehydrogenase_ mitochondrial OS=Homo sapiens OX=9606 GN=HIBADH PE=1 SV=2	1225.6	1249.09	585.508	481.399	2425.77	2052.07	1229.65	783.415	485.035	299.152
P36542	P36542	8	2	44.1341	0.0395406	0.00581296	12.1926	0.691948	OP-Rx-2.5uM	OP-NoRx	ATP synthase subunit gamma_ mitochondrial OS=Homo sapiens OX=9606 GN=ATP5F1C PE=1 SV=1	304.563	362.304	2295.56	2969.17	3584.15	4546.66	637.991	3827.84	2897.12	3491.83
P36742	P36742	1	1	11.012	0.00217249	0.000839074	3.34897	0.997937	OP-Rx-2.5uM	OP-Rx-10uM	Major capsid protein L1 OS=Human papillomavirus type 49 OX=10616 GN=L1 PE=3 SV=1	64752.6	63409.3	34071.7	37090.7	74815.7	58469.7	44775.1	30884.8	21049.7	18749.3
P40616	P40616	5	3	26.8746	0.0189116	0.00343518	2.67067	0.844324	OP-Rx-2.5uM	OP-Rx-10uM	ADP-ribosylation factor-like protein 1 OS=Homo sapiens OX=9606 GN=ARL1 PE=1 SV=1	1515.61	1233.21	1291.61	1156.5	3276.14	2547.37	1911.14	1326.42	920.521	1260.02
P46977	P46977	5	3	28.567	0.00419213	0.00126916	47.7102	0.98739	OP-Rx-2.5uM	OP-NoRx	Dolichyl-diphosphooligosaccharide--protein glycosyltransferase subunit STT3A OS=Homo sapiens OX=9606 GN=STT3A PE=1 SV=2	47.4083	7.20403	723.315	804.021	1155.47	1450.09	682.408	914.113	931.867	1227.34
P49321	P49321	7	2	41.9739	0.00367643	0.00116487	2.71108	0.99083	OP-Rx-2.5uM	OP-NoRx	Nuclear autoantigenic sperm protein OS=Homo sapiens OX=9606 GN=NASP PE=1 SV=2	568.136	496.059	542.317	650.128	1166.29	1718.83	1243.18	1068.8	1274.21	1191.19
P51153	P51153	5	1	36.0992	0.00107182	0.00053643	7.81058	0.999856	OP-Rx-2.5uM	OP-NoRx	Ras-related protein Rab-13 OS=Homo sapiens OX=9606 GN=RAB13 PE=1 SV=1	440.068	266.591	1857.83	1889.74	2485.04	3034.38	3234.61	2218.55	1416.97	1782.56
P51398	P51398	2	1	9.9992	0.0872742	0.0104465	Infinity	0.500671	OP-Rx-2.5uM	OP-NoRx	28S ribosomal protein S29_ mitochondrial OS=Homo sapiens OX=9606 GN=DAP3 PE=1 SV=1	0	0	52.2802	87.843	390.73	407.321	0	256.541	252.335	301.924
P51659	P51659	20	7	116.412	0.0904408	0.0107119	4.06642	0.492084	OP-Rx-2.5uM	OP-NoRx	Peroxisomal multifunctional enzyme type 2 OS=Homo sapiens OX=9606 GN=HSD17B4 PE=1 SV=3	2717.97	3171.67	5200.97	4788.05	15257.6	8692.23	8975.25	5258.13	4079.48	9355.12
P54725	P54725	2	1	11.2099	0.000958657	0.000502088	5.0683	0.999913	OP-Rx-2.5uM	OP-NoRx	UV excision repair protein RAD23 homolog A OS=Homo sapiens OX=9606 GN=RAD23A PE=1 SV=1	580.045	833.825	870.561	911.599	3212.3	3953.63	3726.49	2514.91	1319.53	1403.12
P58658	P58658	3	1	15.6016	0.259964	0.0253086	38.177	0.263169	OP-Rx-2.5uM	OP-Rx-5uM	Protein eva-1 homolog C OS=Homo sapiens OX=9606 GN=EVA1C PE=2 SV=1	403.064	306.912	0	130.029	1229.02	1922.92	37.3572	45.2043	0	109.935
P67809	P67809	9	5	98.4042	0.00134625	0.000623526	6.624	0.999626	OP-Rx-2.5uM	OP-NoRx	Nuclease-sensitive element-binding protein 1 OS=Homo sapiens OX=9606 GN=YBX1 PE=1 SV=3	1158.41	593.123	4631.98	5107.1	5711.9	5890.23	3984.78	4571.82	5053.28	5296.34
P69891;P69892;P02100;P68871	P69891	6	3	36.3779	0.00956689	0.00216303	2.20829	0.937362	OP-Rx-2.5uM	OP-NoRx	Hemoglobin subunit gamma-1 OS=Homo sapiens OX=9606 GN=HBG1 PE=1 SV=2	340.25	297.887	373.729	310.211	601.574	807.619	557.69	683.185	394.433	469.295
Q4W5P6	Q4W5P6	1	1	5.124	6.36392e-05	0.000105324	67.1804	1	OP-Rx-2.5uM	OP-Rx-1uM	Protein TMEM155 OS=Homo sapiens OX=9606 GN=TMEM155 PE=2 SV=3	2146.84	1164.62	213.016	173.722	13044.5	12936.8	9315.07	5922.59	9277.44	8632.8
Q6NS38	Q6NS38	2	1	21.3986	0.492798	0.0424787	2.8451	0.157278	OP-Rx-2.5uM	OP-Rx-1uM	DNA oxidative demethylase ALKBH2 OS=Homo sapiens OX=9606 GN=ALKBH2 PE=1 SV=1	3402.32	5036.27	5392.24	2884.99	12750.9	10798.7	835.125	8520.76	5413.49	3469
Q6Q788	Q6Q788	2	1	10.6709	0.0718881	0.00904992	Infinity	0.547814	OP-Rx-2.5uM	OP-NoRx	Apolipoprotein A-V OS=Homo sapiens OX=9606 GN=APOA5 PE=1 SV=1	0	0	0	0	1729.14	1780.62	0	0	1317.14	0
Q6S8J3	Q6S8J3	36	1	335.408	0.00602278	0.00161466	3.84297	0.97241	OP-Rx-2.5uM	OP-NoRx	POTE ankyrin domain family member E OS=Homo sapiens OX=9606 GN=POTEE PE=2 SV=3	319.488	186.557	918.591	877.445	811.198	1133.52	690.543	766.817	784.787	963.893
Q9H2U2	Q9H2U2	4	3	21.2814	0.00449461	0.00132204	2.54631	0.985184	OP-Rx-2.5uM	OP-NoRx	Inorganic pyrophosphatase 2_ mitochondrial OS=Homo sapiens OX=9606 GN=PPA2 PE=1 SV=2	496.911	636.184	980.194	1058.45	1332.39	1552.82	1200.01	978.344	1234.82	1505.56
Q9H8Y8	Q9H8Y8	3	2	16.9932	0.00298615	0.00102676	3.39885	0.994692	OP-Rx-2.5uM	OP-NoRx	Golgi reassembly-stacking protein 2 OS=Homo sapiens OX=9606 GN=GORASP2 PE=1 SV=3	577.961	642.049	1040.82	1466.88	2181.11	1965.52	604.752	833.805	911.535	897.345
Q9NQ50	Q9NQ50	3	1	24.7086	0.0510478	0.00692501	49.3703	0.631286	OP-Rx-2.5uM	OP-Rx-5uM	39S ribosomal protein L40_ mitochondrial OS=Homo sapiens OX=9606 GN=MRPL40 PE=1 SV=1	73.8705	104.654	91.0612	91.8208	593.251	559.53	22.5857	0.763997	92.9322	24.4098
Q9NQI0	Q9NQI0	2	1	11.7799	0.00583491	0.00158831	9.43873	0.974099	OP-Rx-2.5uM	OP-NoRx	Probable ATP-dependent RNA helicase DDX4 OS=Homo sapiens OX=9606 GN=DDX4 PE=1 SV=2	381.628	287.782	1299.64	1054.52	3253.81	3064.56	1585.8	3966.22	2995.85	1923.62
Q9NQW7	Q9NQW7	3	1	15.5737	0.217384	0.0216906	Infinity	0.297493	OP-Rx-2.5uM	OP-Rx-5uM	Xaa-Pro aminopeptidase 1 OS=Homo sapiens OX=9606 GN=XPNPEP1 PE=1 SV=3	3.89418	4.69739	0	2.4887	7.6062	80.5928	0	0	0.00632181	17.1083
Q9NVA2	Q9NVA2	12	1	82.2298	0.434828	0.0386078	Infinity	0.176021	OP-Rx-2.5uM	OP-NoRx	Septin-11 OS=Homo sapiens OX=9606 GN=SEPTIN11 PE=1 SV=3	0	0	0	119.389	25.9466	159.464	0	87.3279	80.6965	15.7101
Q9NX14	Q9NX14	2	1	11.2427	0.000219001	0.000209107	44.6904	1	OP-Rx-2.5uM	OP-NoRx	NADH dehydrogenase [ubiquinone] 1 beta subcomplex subunit 11_ mitochondrial OS=Homo sapiens OX=9606 GN=NDUFB11 PE=1 SV=1	26.0062	17.4772	425.076	392.868	1120.64	822.656	1193.9	547.005	794.473	747.044
Q9UBQ7	Q9UBQ7	4	1	22.6485	0.174544	0.0183023	7.45715	0.342383	OP-Rx-2.5uM	OP-Rx-1uM	Glyoxylate reductase/hydroxypyruvate reductase OS=Homo sapiens OX=9606 GN=GRHPR PE=1 SV=1	189.121	233.804	99.8831	143.311	379.332	1434.21	106.831	725.84	706.983	1091.06
Q9UHV9	Q9UHV9	2	1	10.313	0.0011022	0.000541794	5.27451	0.999837	OP-Rx-2.5uM	OP-Rx-1uM	Prefoldin subunit 2 OS=Homo sapiens OX=9606 GN=PFDN2 PE=1 SV=1	325.057	282.207	168.297	134.612	748.494	849.2	242.29	313.639	136.869	199.81
Q9ULV4	Q9ULV4	14	9	102.702	0.0126379	0.00256282	2.77094	0.905601	OP-Rx-2.5uM	OP-NoRx	Coronin-1C OS=Homo sapiens OX=9606 GN=CORO1C PE=1 SV=1	2438.86	2051.42	5121.07	5106.39	7064.64	5377.66	3928.44	6353.06	6218.52	5816.35
Q9Y3U8	Q9Y3U8	3	2	24.4367	0.0966887	0.0113544	4.47457	0.476079	OP-Rx-2.5uM	OP-NoRx	60S ribosomal protein L36 OS=Homo sapiens OX=9606 GN=RPL36 PE=1 SV=3	188.373	305.126	611.974	681.108	1288.5	919.7	402.077	1284.22	691.592	1016.21
Q9Y5Q3	Q9Y5Q3	1	1	5.2758	0.0990438	0.0115709	Infinity	0.470345	OP-Rx-2.5uM	OP-NoRx	Transcription factor MafB OS=Homo sapiens OX=9606 GN=MAFB PE=1 SV=2	0	0	0	0	1519.31	13.0548	19.159	74.504	7.41691	516.562
Q53QV2	Q53QV2	1	1	5.4354	0.0336786	0.0051778	Infinity	0.728546	OP-Rx-2.5uM	OP-NoRx	Protein LBH OS=Homo sapiens OX=9606 GN=LBH PE=1 SV=1	0	0	0	0	21.7248	276.804	0	17.1668	45.495	78.7738
Q86W28	Q86W28	5	1	39.6453	0.00254595	0.000918664	Infinity	0.996637	OP-Rx-2.5uM	OP-NoRx	NACHT_ LRR and PYD domains-containing protein 8 OS=Homo sapiens OX=9606 GN=NLRP8 PE=2 SV=2	0	0	1138.66	1615.01	1892.29	2121.06	96.2447	3039.31	1794.66	1872.07
Q00526	Q00526	6	3	44.7455	0.0613235	0.00794797	3.24714	0.586678	OP-Rx-2.5uM	OP-Rx-5uM	Cyclin-dependent kinase 3 OS=Homo sapiens OX=9606 GN=CDK3 PE=1 SV=1	649.074	646.182	501.851	728.141	1377.16	1460.15	291.745	582.045	1135.71	661.951
Q04941	Q04941	3	1	18.0972	0.107119	0.0123114	Infinity	0.451801	OP-Rx-2.5uM	OP-NoRx	Proteolipid protein 2 OS=Homo sapiens OX=9606 GN=PLP2 PE=1 SV=1	0	0	70.6675	171.302	181.925	125.232	0	175.854	84.4672	176.533
Q12874	Q12874	10	3	58.3586	0.0256566	0.00423493	2.2962	0.786695	OP-Rx-2.5uM	OP-NoRx	Splicing factor 3A subunit 3 OS=Homo sapiens OX=9606 GN=SF3A3 PE=1 SV=1	456.355	320.745	493.254	570.067	818.451	965.926	787.669	565.959	719.252	707.502
Q12893	Q12893	3	2	24.9889	0.000391294	0.000291847	17.2136	0.999999	OP-Rx-2.5uM	OP-NoRx	Transmembrane protein 115 OS=Homo sapiens OX=9606 GN=TMEM115 PE=1 SV=1	114.668	156.343	589.289	655.075	2274.1	2390.96	2199.57	1149.2	1347.47	1637.96
Q15637	Q15637	4	1	20.8024	0.0863512	0.010356	Infinity	0.503239	OP-Rx-2.5uM	OP-NoRx	Splicing factor 1 OS=Homo sapiens OX=9606 GN=SF1 PE=1 SV=4	0	0	285.176	241.628	339.495	399.428	0	357.8	327.784	330.086
Q15758	Q15758	3	2	23.9856	0.0725325	0.00909416	Infinity	0.545634	OP-Rx-2.5uM	OP-NoRx	Neutral amino acid transporter B(0) OS=Homo sapiens OX=9606 GN=SLC1A5 PE=1 SV=2	0	0	260.963	277.7	444.098	637.495	0	337.354	415.023	451.333
Q16270	Q16270	4	1	34.9371	0.00323179	0.00106974	10.5245	0.993425	OP-Rx-2.5uM	OP-Rx-10uM	Insulin-like growth factor-binding protein 7 OS=Homo sapiens OX=9606 GN=IGFBP7 PE=1 SV=1	52.3281	23.3967	59.2271	55.3678	224.313	291.705	59.8934	60.2377	28.9792	20.0511
B1AL88	B1AL88	1	1	4.6106	0.000546635	0.0003696	40.4076	0.999995	OP-Rx-5uM	OP-NoRx	Transmembrane protein FAM155A OS=Homo sapiens OX=9606 GN=FAM155A PE=2 SV=1	18.2897	27.3561	289.297	312.058	348.025	482.504	1233.11	611.334	303.363	480.613
O00410	O00410	32	18	209.415	0.00358376	0.00114649	6.42584	0.991401	OP-Rx-5uM	OP-NoRx	Importin-5 OS=Homo sapiens OX=9606 GN=IPO5 PE=1 SV=4	1034.24	562.954	1745.36	1583.09	1855.54	2118.04	6065.64	4197.67	2789.99	3139.92
O00629	O00629	10	3	84.9448	0.000486148	0.000339011	7.5384	0.999998	OP-Rx-5uM	OP-Rx-10uM	Importin subunit alpha-3 OS=Homo sapiens OX=9606 GN=KPNA4 PE=1 SV=1	752.234	639.541	685.074	617.44	1409.5	1315.45	5229.28	3091.64	541.915	561.889
O14495	O14495	1	1	6.691	0.00494234	0.00140963	4.42815	0.981697	OP-Rx-5uM	OP-NoRx	Phospholipid phosphatase 3 OS=Homo sapiens OX=9606 GN=PLPP3 PE=1 SV=1	481.696	539.386	926.803	695.717	1418.02	1472.79	2883.07	1638.43	785.261	779.936
O14917	O14917	2	1	9.2825	8.1502e-05	0.000119018	5.63273	1	OP-Rx-5uM	OP-NoRx	Protocadherin-17 OS=Homo sapiens OX=9606 GN=PCDH17 PE=2 SV=2	1301.02	1340.43	3485.79	3387.72	4379.35	4790.99	8394.66	6483.92	4422.22	5051.05
O15355	O15355	2	1	17.1966	0.00463996	0.00134881	3.00603	0.984079	OP-Rx-5uM	OP-NoRx	Protein phosphatase 1G OS=Homo sapiens OX=9606 GN=PPM1G PE=1 SV=1	2529.04	2396.77	4777.64	4232.67	3428.3	2602.4	8789.66	6017.46	5672.88	5289.93
O60888	O60888	5	5	33.3841	0.000370265	0.00028128	7.5106	1	OP-Rx-5uM	OP-NoRx	Protein CutA OS=Homo sapiens OX=9606 GN=CUTA PE=1 SV=2	2243.76	2282.44	2768.72	2660.32	4171.07	3527.39	21039.1	12955.4	2533.8	2871.69
O75396	O75396	5	2	39.5231	0.00914673	0.00208705	3.36027	0.941694	OP-Rx-5uM	OP-NoRx	Vesicle-trafficking protein SEC22b OS=Homo sapiens OX=9606 GN=SEC22B PE=1 SV=4	549.41	625.063	905.16	839.304	1589.8	1663.46	2466.82	1479.72	998.969	1363.99
O75489	O75489	8	5	53.7629	0.0213857	0.00373351	2.40117	0.822175	OP-Rx-5uM	OP-NoRx	NADH dehydrogenase [ubiquinone] iron-sulfur protein 3_ mitochondrial OS=Homo sapiens OX=9606 GN=NDUFS3 PE=1 SV=1	15049.5	17402.5	23922	20261.9	31335.6	26889.5	47367	30555.8	30316.8	35638.5
O95169	O95169	1	1	11.3872	0.000194224	0.000192867	15.5315	1	OP-Rx-5uM	OP-NoRx	NADH dehydrogenase [ubiquinone] 1 beta subcomplex subunit 8_ mitochondrial OS=Homo sapiens OX=9606 GN=NDUFB8 PE=1 SV=1	85.0525	53.2386	409.075	600.066	909.653	1177.67	1139.37	1008.5	1034.09	946.045
O95716;P20336	O95716	9	1	60.5813	0.00547548	0.00152389	2.84626	0.97725	OP-Rx-5uM	OP-NoRx	Ras-related protein Rab-3D OS=Homo sapiens OX=9606 GN=RAB3D PE=1 SV=1	1483.28	1509.15	1883.79	1270.3	2279.41	2158.76	3668.96	4848.26	3175.35	4119.54
P04083	P04083	31	22	296.611	0.000159197	0.000176679	19.5849	1	OP-Rx-5uM	OP-NoRx	Annexin A1 OS=Homo sapiens OX=9606 GN=ANXA1 PE=1 SV=2	3569.61	3240.12	22447.6	18855.7	52434.6	47121.3	85947.3	47420.5	38754.8	44207.5
P04440	P04440	1	1	5.2431	0.000988234	0.000511109	3.9253	0.9999	OP-Rx-5uM	OP-NoRx	HLA class II histocompatibility antigen_ DP beta 1 chain OS=Homo sapiens OX=9606 GN=HLA-DPB1 PE=1 SV=1	23577	22583.6	39977.8	45043.3	79024.9	65410	106604	74589.9	63223.6	67579.1
P05023	P05023	24	6	173.273	0.0197087	0.00351117	3.85138	0.837057	OP-Rx-5uM	OP-Rx-2.5uM	Sodium/potassium-transporting ATPase subunit alpha-1 OS=Homo sapiens OX=9606 GN=ATP1A1 PE=1 SV=1	2649.54	3187.16	2890.59	2688.46	1185.88	813.925	4895.69	2806.32	2020.93	1287.77
P05976	P05976	6	2	53.0177	0.000897122	0.000486274	8.59751	0.999936	OP-Rx-5uM	OP-NoRx	Myosin light chain 1/3_ skeletal muscle isoform OS=Homo sapiens OX=9606 GN=MYL1 PE=2 SV=3	503.436	396.616	632.729	769.929	883.264	1356.67	3234.79	4503.41	863.361	945.425
P06493	P06493	14	6	89.0665	0.00460821	0.00134589	3.95513	0.984323	OP-Rx-5uM	OP-NoRx	Cyclin-dependent kinase 1 OS=Homo sapiens OX=9606 GN=CDK1 PE=1 SV=3	1106.31	1702	3430.52	3110.64	4535.61	4044.86	6576.44	4530.83	3916.52	4151.61
P06753	P06753	17	2	190.145	0.0137024	0.00271698	2.0426	0.894753	OP-Rx-5uM	OP-NoRx	Tropomyosin alpha-3 chain OS=Homo sapiens OX=9606 GN=TPM3 PE=1 SV=2	1579.99	1775.09	2336.89	2923.98	3028.83	3083.39	3827.44	3025.66	2391.09	1942.99
P07355	P07355	30	9	329.566	2.51843e-05	6.94676e-05	6.68199	1	OP-Rx-5uM	OP-NoRx	Annexin A2 OS=Homo sapiens OX=9606 GN=ANXA2 PE=1 SV=2	2943	2532.38	10567	10177	16168.1	15293.4	16623.3	19963.2	18243	15429.1
P08133	P08133	51	28	452.189	0.000167913	0.000183967	6.35222	1	OP-Rx-5uM	OP-NoRx	Annexin A6 OS=Homo sapiens OX=9606 GN=ANXA6 PE=1 SV=3	4924.45	5186.27	10853.6	10523.6	17421.3	18073.5	38316.6	25909	23891.5	23046
P08134;P62745	P08134	10	3	77.3896	0.0152614	0.0029507	2.05052	0.879158	OP-Rx-5uM	OP-NoRx	Rho-related GTP-binding protein RhoC OS=Homo sapiens OX=9606 GN=RHOC PE=1 SV=1	4471.34	3475.16	6275.58	6338.79	6457.82	6333.68	8912.24	7382.17	5683.6	7078.69
P08238	P08238	48	14	512.904	0.00799742	0.00192564	2.92919	0.953395	OP-Rx-5uM	OP-NoRx	Heat shock protein HSP 90-beta OS=Homo sapiens OX=9606 GN=HSP90AB1 PE=1 SV=4	24182.8	27698.4	42836	37292.3	43390.5	38370.3	91158.1	60811.7	41934.1	45884.4
P08758	P08758	16	13	139.043	0.000738848	0.000431579	7.02192	0.999976	OP-Rx-5uM	OP-NoRx	Annexin A5 OS=Homo sapiens OX=9606 GN=ANXA5 PE=1 SV=2	3838.76	3048.57	9620.7	8936.65	17021.1	16106.7	29891.7	18470.5	14956.8	17779.7
P10244	P10244	4	2	24.449	0.00232883	0.000873322	3.65141	0.997434	OP-Rx-5uM	OP-NoRx	Myb-related protein B OS=Homo sapiens OX=9606 GN=MYBL2 PE=1 SV=1	1817.93	1304.78	2551.03	2390.35	3793.86	3970.64	6177.35	5224.94	3090.36	4107
P10515	P10515	16	6	126.497	0.00445617	0.00131385	2.58252	0.985471	OP-Rx-5uM	OP-NoRx	Dihydrolipoyllysine-residue acetyltransferase component of pyruvate dehydrogenase complex_ mitochondrial OS=Homo sapiens OX=9606 GN=DLAT PE=1 SV=3	3861.74	4389.01	6286.86	6088.58	10601.4	8075.54	11922.9	9384.85	8065.25	7034.05
P11233	P11233	3	1	23.1233	0.00576272	0.0015721	13.4908	0.974741	OP-Rx-5uM	OP-NoRx	Ras-related protein Ral-A OS=Homo sapiens OX=9606 GN=RALA PE=1 SV=1	28.7345	50.6822	121.188	183.968	752.111	317.662	401.902	669.492	579.736	352.94
P13796	P13796	21	5	134.655	0.00126574	0.000595119	2.08623	0.999708	OP-Rx-5uM	OP-NoRx	Plastin-2 OS=Homo sapiens OX=9606 GN=LCP1 PE=1 SV=6	1623.5	1478.97	2016.8	1743.56	2451.06	2835.37	3290.28	3182.21	2530.78	2324.23
P14866	P14866	22	15	193.641	0.00590751	0.00159718	2.57545	0.973449	OP-Rx-5uM	OP-NoRx	Heterogeneous nuclear ribonucleoprotein L OS=Homo sapiens OX=9606 GN=HNRNPL PE=1 SV=2	5493.42	4490.35	8189.76	7837.21	13014.3	11868	15282.2	10430.5	9569.8	10560.6
P15531	P15531	8	4	75.9239	0.00249958	0.000908518	4.19754	0.996817	OP-Rx-5uM	OP-Rx-10uM	Nucleoside diphosphate kinase A OS=Homo sapiens OX=9606 GN=NME1 PE=1 SV=1	4712.06	6291.24	2632.6	4309.35	2073.68	1783.83	7112.75	6954.15	1808.56	1542.66
P16615;O14983	P16615	26	7	152.692	0.00566631	0.00155606	2.62705	0.975591	OP-Rx-5uM	OP-NoRx	Sarcoplasmic/endoplasmic reticulum calcium ATPase 2 OS=Homo sapiens OX=9606 GN=ATP2A2 PE=1 SV=1	1996.66	1640.9	3763.31	3544.89	4249.66	3797.39	5458.68	4097.37	3800.88	4887.31
P16949;Q93045	P16949	6	2	57.7948	0.0206051	0.00362752	2.27548	0.829034	OP-Rx-5uM	OP-NoRx	Stathmin OS=Homo sapiens OX=9606 GN=STMN1 PE=1 SV=3	2181.57	1604.42	2705.14	2763.79	2741.33	2623.68	5127.75	3487.22	3607	3998.31
P17987	P17987	24	13	206.254	0.00108473	0.00053643	2.28847	0.999848	OP-Rx-5uM	OP-NoRx	T-complex protein 1 subunit alpha OS=Homo sapiens OX=9606 GN=TCP1 PE=1 SV=1	2407.46	2699.29	4094.76	4519.63	5891.3	5027.04	6078.94	5607.68	5237.8	4582.23
P18754	P18754	3	2	16.6119	0.000135062	0.000162818	13.8148	1	OP-Rx-5uM	OP-NoRx	Regulator of chromosome condensation OS=Homo sapiens OX=9606 GN=RCC1 PE=1 SV=1	340.42	291.839	3712.49	2937.25	1932.06	1687.31	5346.22	3388.32	2843.92	2951.32
P19012	P19012	1	1	4.8258	4.01037e-07	5.09051e-06	Infinity	1	OP-Rx-5uM	OP-NoRx	Keratin_ type I cytoskeletal 15 OS=Homo sapiens OX=9606 GN=KRT15 PE=1 SV=3	0	0	721.226	1297.82	43690.7	38476.8	101673	65045.9	10088	13335.6
P19087	P19087	11	1	67.4856	0.0026954	0.00096141	38.4072	0.996025	OP-Rx-5uM	OP-Rx-1uM	Guanine nucleotide-binding protein G(t) subunit alpha-2 OS=Homo sapiens OX=9606 GN=GNAT2 PE=2 SV=4	27.5045	10.4795	8.08689	5.68782	45.2009	23.6473	262.272	266.776	47.2473	89.8911
P21291	P21291	9	5	75.327	0.00903088	0.00206441	5.57686	0.942885	OP-Rx-5uM	OP-NoRx	Cysteine and glycine-rich protein 1 OS=Homo sapiens OX=9606 GN=CSRP1 PE=1 SV=3	983.251	652.433	1425.02	1398.4	2193.24	2674.2	5970.24	3151.74	2000.37	2530.43
P21796	P21796	12	7	82.3863	2.04846e-05	6.35672e-05	22.7843	1	OP-Rx-5uM	OP-NoRx	Voltage-dependent anion-selective channel protein 1 OS=Homo sapiens OX=9606 GN=VDAC1 PE=1 SV=2	358.111	310.668	3736.59	3701.2	6094.74	6926.77	9174.05	6063.6	5185.49	5677.85
P25685	P25685	1	1	5.0679	0.000276572	0.00024176	5.2429	1	OP-Rx-5uM	OP-NoRx	DnaJ homolog subfamily B member 1 OS=Homo sapiens OX=9606 GN=DNAJB1 PE=1 SV=4	150.048	159.331	461.934	541.45	486.27	412.715	915.405	706.642	409.265	461.427
P28065	P28065	4	3	25.3353	0.00164624	0.000702206	6.33607	0.999198	OP-Rx-5uM	OP-NoRx	Proteasome subunit beta type-9 OS=Homo sapiens OX=9606 GN=PSMB9 PE=1 SV=2	1796.17	1741.55	4927.81	4376.36	5835.82	5140.56	14142.3	8272.97	5304.35	6102.31
P30626	P30626	7	3	37.0527	0.0228432	0.00390068	2.6021	0.809681	OP-Rx-5uM	OP-NoRx	Sorcin OS=Homo sapiens OX=9606 GN=SRI PE=1 SV=1	906.817	814.687	1467.73	1301.45	1867.09	1665.8	2817.28	1662.25	1670.83	1791.45
P31267	P31267	1	1	11.2508	0.101972	0.0118183	6.92245	0.463428	OP-Rx-5uM	OP-NoRx	Homeobox protein Hox-A6 OS=Homo sapiens OX=9606 GN=HOXA6 PE=2 SV=2	1389.45	1658.43	5375.98	4328.71	3531.19	2936.92	13941.8	7157.05	4442.41	870.141
P35268	P35268	9	5	64.2908	0.0252623	0.00418126	2.09463	0.789829	OP-Rx-5uM	OP-NoRx	60S ribosomal protein L22 OS=Homo sapiens OX=9606 GN=RPL22 PE=1 SV=2	6353.02	4721.37	5683.94	5796.83	11221.6	11048.9	14325	8871.75	8282.45	9337.73
P35637	P35637	12	6	92.6688	0.0027042	0.000961785	2.96566	0.995988	OP-Rx-5uM	OP-NoRx	RNA-binding protein FUS OS=Homo sapiens OX=9606 GN=FUS PE=1 SV=1	2301.55	1628.55	5089.4	4868.42	4624.71	4591.02	6542.04	5113.3	4684.42	4996.14
P35749	P35749	59	9	414.899	2.30437e-05	6.81034e-05	14.8701	1	OP-Rx-5uM	OP-NoRx	Myosin-11 OS=Homo sapiens OX=9606 GN=MYH11 PE=1 SV=3	591.367	487.888	914.536	915.709	4517.57	4295.54	9499.11	6549.48	5716.84	5079.18
P36578	P36578	21	16	208.83	0.00135272	0.000624193	3.50106	0.999619	OP-Rx-5uM	OP-Rx-1uM	60S ribosomal protein L4 OS=Homo sapiens OX=9606 GN=RPL4 PE=1 SV=5	26888.6	28014	13402.9	11582.6	20891.1	21083	49362.7	38113.4	27155.3	35363
P37235;P84074	P37235	6	4	37.5403	2.4308e-05	6.94676e-05	11.1631	1	OP-Rx-5uM	OP-Rx-1uM	Hippocalcin-like protein 1 OS=Homo sapiens OX=9606 GN=HPCAL1 PE=1 SV=3	3202.06	3082.58	2500.2	1917.39	6984.1	5846.89	24587.6	24726.3	7915.8	9140.25
P39748	P39748	6	2	50.313	0.0443281	0.00625804	4.20957	0.6651	OP-Rx-5uM	OP-NoRx	Flap endonuclease 1 OS=Homo sapiens OX=9606 GN=FEN1 PE=1 SV=1	918.243	563.225	1218.09	1244.27	2593.62	2011.51	4551.12	1685.22	2695.34	3131.78
P40429;Q6NVV1	P40429	13	9	81.6156	0.0107794	0.0023189	3.02731	0.924797	OP-Rx-5uM	OP-NoRx	60S ribosomal protein L13a OS=Homo sapiens OX=9606 GN=RPL13A PE=1 SV=2	2978.11	2386.62	5807.02	5432.92	6268.74	7201.36	9897.12	6343.6	5567.86	7026.83
P45880	P45880	9	6	63.2785	0.000779535	0.000443858	34.5919	0.999968	OP-Rx-5uM	OP-NoRx	Voltage-dependent anion-selective channel protein 2 OS=Homo sapiens OX=9606 GN=VDAC2 PE=1 SV=2	89.4732	189.139	1085.58	914.466	2148.54	1951.88	5989.66	3648.08	2250.6	1426.88
P46777	P46777	17	13	145.123	0.00510268	0.00144279	2.3643	0.980391	OP-Rx-5uM	OP-NoRx	60S ribosomal protein L5 OS=Homo sapiens OX=9606 GN=RPL5 PE=1 SV=3	5575.56	4521.41	10378.5	9253.04	11532.6	10629.8	13584.9	10287.4	9615.47	10832.2
P49720	P49720	9	5	84.0854	0.00149232	0.000664745	11.0708	0.999442	OP-Rx-5uM	OP-Rx-1uM	Proteasome subunit beta type-3 OS=Homo sapiens OX=9606 GN=PSMB3 PE=1 SV=2	1455.45	1671.13	290.612	220.044	450.99	342.337	3042.14	2611.22	392.789	165.717
P49721	P49721	3	1	17.2765	0.023475	0.00398069	25.5367	0.804392	OP-Rx-5uM	OP-NoRx	Proteasome subunit beta type-2 OS=Homo sapiens OX=9606 GN=PSMB2 PE=1 SV=1	3.85612	4.09266	31.0906	11.1189	45.3588	42.9072	137.709	65.2769	15.264	2.72954
P50995	P50995	2	1	11.8991	0.0189099	0.00343518	3.47052	0.84434	OP-Rx-5uM	OP-NoRx	Annexin A11 OS=Homo sapiens OX=9606 GN=ANXA11 PE=1 SV=1	2322.62	2270.85	2957.84	2118.89	5206.8	3981.7	10345.4	5596.34	4169.81	4115.07
P51149	P51149	12	6	109.645	0.000893049	0.000486189	3.21828	0.999937	OP-Rx-5uM	OP-NoRx	Ras-related protein Rab-7a OS=Homo sapiens OX=9606 GN=RAB7A PE=1 SV=1	15787.9	16433.9	20473.3	17481.4	22562.5	18848.6	58377.1	45321.8	21496.9	22786.2
P51151	P51151	2	2	10.1222	0.00633506	0.00165118	6.65662	0.969544	OP-Rx-5uM	OP-NoRx	Ras-related protein Rab-9A OS=Homo sapiens OX=9606 GN=RAB9A PE=1 SV=1	330.095	134.672	870.431	1018.12	879.388	993.607	1623.67	1470.1	1138.16	1292.63
P52272	P52272	45	26	331.969	0.00436784	0.00129544	3.02102	0.986124	OP-Rx-5uM	OP-NoRx	Heterogeneous nuclear ribonucleoprotein M OS=Homo sapiens OX=9606 GN=HNRNPM PE=1 SV=3	3020.43	2915.5	4665.5	4497.77	5586.03	5031.59	7355.05	10577.5	6867.32	5518.02
P54687	P54687	2	1	12.0001	0.0078329	0.00190109	4.67619	0.955043	OP-Rx-5uM	OP-NoRx	Branched-chain-amino-acid aminotransferase_ cytosolic OS=Homo sapiens OX=9606 GN=BCAT1 PE=1 SV=3	425.809	250.883	611.156	382.637	509.653	435.315	1523.69	1640.65	529.036	436.549
P54802	P54802	4	2	22.3421	0.00189466	0.000768156	11.1143	0.998686	OP-Rx-5uM	OP-NoRx	Alpha-N-acetylglucosaminidase OS=Homo sapiens OX=9606 GN=NAGLU PE=1 SV=2	75.023	131.757	243.4	275.407	638.168	391.318	1370.5	927.698	1126.03	801.283
P55072	P55072	49	34	446.563	0.000601556	0.000392444	5.56198	0.999992	OP-Rx-5uM	OP-NoRx	Transitional endoplasmic reticulum ATPase OS=Homo sapiens OX=9606 GN=VCP PE=1 SV=4	13322.4	12964.6	29618.2	26347.4	38664.3	35283.5	86540.1	59667.8	30970.7	37087.5
P55795	P55795	23	9	190.997	0.0056144	0.00154623	4.86293	0.976046	OP-Rx-5uM	OP-NoRx	Heterogeneous nuclear ribonucleoprotein H2 OS=Homo sapiens OX=9606 GN=HNRNPH2 PE=1 SV=1	815.042	417.692	2590.06	2242.88	2445.11	2902.16	2431.95	3562.75	2769.62	2945.2
P58546	P58546	2	2	17.6203	0.089627	0.0106562	11.7284	0.494259	OP-Rx-5uM	OP-Rx-10uM	Myotrophin OS=Homo sapiens OX=9606 GN=MTPN PE=1 SV=2	1821.84	2927.9	2835.46	2940.07	2438.39	349.755	5528.3	2006.2	395.867	246.548
P59190	P59190	6	2	53.5108	1.7039e-06	1.29579e-05	407.543	1	OP-Rx-5uM	OP-NoRx	Ras-related protein Rab-15 OS=Homo sapiens OX=9606 GN=RAB15 PE=1 SV=1	278.959	235.914	16356.8	14520.7	68651.6	58571	127849	81983.5	63897	75780
P60660	P60660	13	6	131.845	0.00130309	0.0006058	4.66117	0.999672	OP-Rx-5uM	OP-NoRx	Myosin light polypeptide 6 OS=Homo sapiens OX=9606 GN=MYL6 PE=1 SV=2	3035.3	3337.13	9339.37	7431.39	10681.3	10560.8	17769.9	11933	10354.9	12281.4
P61019	P61019	12	6	82.6133	0.00253934	0.000918664	2.90949	0.996663	OP-Rx-5uM	OP-NoRx	Ras-related protein Rab-2A OS=Homo sapiens OX=9606 GN=RAB2A PE=1 SV=1	1980.19	1876.42	3208.91	2774.99	4950.44	4496.43	6545.74	4675.02	4346.3	3771.52
P61160	P61160	14	8	93.5088	0.00335507	0.00109882	3.13887	0.992743	OP-Rx-5uM	OP-NoRx	Actin-related protein 2 OS=Homo sapiens OX=9606 GN=ACTR2 PE=1 SV=1	2355.19	2466.25	3402.41	2658.71	5110.06	4032.36	8836.48	6297.35	6155.19	5815.58
P62263	P62263	6	4	76.762	0.0110019	0.00235453	3.16769	0.922489	OP-Rx-5uM	OP-NoRx	40S ribosomal protein S14 OS=Homo sapiens OX=9606 GN=RPS14 PE=1 SV=3	5198.93	5762.68	9319.7	9393	12959.2	11612	20980.1	13742.9	11057.4	7855.65
P62269	P62269	11	9	90.016	0.266408	0.0258145	2.16907	0.258632	OP-Rx-5uM	OP-Rx-10uM	40S ribosomal protein S18 OS=Homo sapiens OX=9606 GN=RPS18 PE=1 SV=3	2257.69	2663.16	1659.22	1312.22	2152.88	926.566	3421.42	1750.87	1193.22	1191.35
P62750	P62750	8	5	71.2968	0.0122956	0.00252755	2.68753	0.909117	OP-Rx-5uM	OP-NoRx	60S ribosomal protein L23a OS=Homo sapiens OX=9606 GN=RPL23A PE=1 SV=1	5471.2	4272.88	8280.19	7821.73	10224.5	10076.5	15956.9	10230.6	10068.5	10922.5
P62854	P62854	3	2	31.2058	0.000115586	0.000152631	90.3962	1	OP-Rx-5uM	OP-Rx-2.5uM	40S ribosomal protein S26 OS=Homo sapiens OX=9606 GN=RPS26 PE=1 SV=3	227.575	214.368	96.0909	103.775	35.4179	23.1167	2889.17	2402.14	49.5549	104.052
P62861	P62861	2	2	24.4916	0.00393714	0.00121266	2.50997	0.989145	OP-Rx-5uM	OP-NoRx	40S ribosomal protein S30 OS=Homo sapiens OX=9606 GN=FAU PE=1 SV=1	3029	2283.21	5224.99	6106.99	6848.13	6019.8	6135.69	7197.78	6288.63	5385.68
P63000	P63000	4	2	23.4547	0.0221994	0.00382714	3.19349	0.815149	OP-Rx-5uM	OP-Rx-1uM	Ras-related C3 botulinum toxin substrate 1 OS=Homo sapiens OX=9606 GN=RAC1 PE=1 SV=1	656.43	739.78	266.398	255.903	485.41	499.922	1108.4	559.564	605.622	615.29
P63220	P63220	10	8	71.5365	0.00741892	0.00183472	2.26956	0.959152	OP-Rx-5uM	OP-NoRx	40S ribosomal protein S21 OS=Homo sapiens OX=9606 GN=RPS21 PE=1 SV=1	3930.3	3233.91	6836.8	6399.02	7454.22	7854.72	9198.45	7061.13	6414.19	8101.32
P84098	P84098	6	3	44.1281	0.0345368	0.00527947	2.21892	0.722905	OP-Rx-5uM	OP-NoRx	60S ribosomal protein L19 OS=Homo sapiens OX=9606 GN=RPL19 PE=1 SV=1	3936.84	4481.5	7575.04	6020.08	8133.08	7410.02	11502.1	7177.55	8350.76	8765.71
Q3ZCM7;A6NNZ2	Q3ZCM7	19	2	196.554	6.0857e-05	0.000103138	16.719	1	OP-Rx-5uM	OP-NoRx	Tubulin beta-8 chain OS=Homo sapiens OX=9606 GN=TUBB8 PE=1 SV=2	122.498	150.845	355.022	305.075	935.667	798.278	2652.92	1917.09	700.537	836.565
Q5H9I0	Q5H9I0	1	1	5.2106	0.000124086	0.000156116	6.59652	1	OP-Rx-5uM	OP-NoRx	Transcription factor Dp family member 3 OS=Homo sapiens OX=9606 GN=TFDP3 PE=1 SV=1	108.049	101.368	177.665	209.515	137.894	160.444	725.165	656.258	215.466	164.151
Q5JQF8	Q5JQF8	5	1	29.9148	0.00165208	0.000702285	12.5192	0.999187	OP-Rx-5uM	OP-NoRx	Polyadenylate-binding protein 1-like 2 OS=Homo sapiens OX=9606 GN=PABPC1L2A PE=2 SV=1	956.462	387.14	4487.54	3768.19	6042.55	6651.76	8636.88	8183.99	5235.59	5896.39
Q5T9A4	Q5T9A4	4	2	27.6018	0.00167854	0.000709074	4.2689	0.99914	OP-Rx-5uM	OP-NoRx	ATPase family AAA domain-containing protein 3B OS=Homo sapiens OX=9606 GN=ATAD3B PE=1 SV=1	1736.21	1206.99	2525.05	2353.64	5567.26	5155.39	7350.07	5214.15	4058.22	4885.56
Q6IAA8	Q6IAA8	7	3	47.6096	0.000273563	0.000240826	205.539	1	OP-Rx-5uM	OP-NoRx	Ragulator complex protein LAMTOR1 OS=Homo sapiens OX=9606 GN=LAMTOR1 PE=1 SV=2	13.0921	40.7896	203.432	259.806	1736.9	1546.43	7082.96	3991.82	1649.4	2058.72
Q6P0N0	Q6P0N0	4	1	26.1753	0.200147	0.020397	Infinity	0.31404	OP-Rx-5uM	OP-NoRx	Mis18-binding protein 1 OS=Homo sapiens OX=9606 GN=MIS18BP1 PE=1 SV=1	0	0	0	0	2.44752	0	0	241.651	42.3555	104.087
Q6PIU2	Q6PIU2	16	10	133.8	0.00170379	0.000714478	8.77534	0.999092	OP-Rx-5uM	OP-Rx-10uM	Neutral cholesterol ester hydrolase 1 OS=Homo sapiens OX=9606 GN=NCEH1 PE=1 SV=3	4080.19	5067.12	5379.87	2814.42	3059.65	2680.94	25322.6	21113.1	3095.73	2195.88
Q6PIY5	Q6PIY5	3	1	11.1477	0.00202968	0.000804911	18.3172	0.998346	OP-Rx-5uM	OP-NoRx	Armadillo-like helical domain containing protein 1 OS=Homo sapiens OX=9606 GN=ARMH1 PE=2 SV=2	1545.23	540.339	4737.24	4521.07	11310.7	12184	23005.4	15196.4	12771.3	14106.5
Q8IYD8	Q8IYD8	6	2	32.0267	0.00312923	0.00104874	14.2088	0.993969	OP-Rx-5uM	OP-Rx-1uM	Fanconi anemia group M protein OS=Homo sapiens OX=9606 GN=FANCM PE=1 SV=2	227.553	222.35	42.5308	91.5488	488.632	383.436	1183.36	721.749	265.413	385.105
Q8IYT4	Q8IYT4	7	2	44.9562	0.00340735	0.00111209	12.5607	0.992445	OP-Rx-5uM	OP-NoRx	Katanin p60 ATPase-containing subunit A-like 2 OS=Homo sapiens OX=9606 GN=KATNAL2 PE=1 SV=3	166.867	104.513	181.002	212.118	167.842	367.294	1805.55	1603.17	166.475	266.737
Q8N0Y7	Q8N0Y7	5	1	54.6528	8.15952e-06	3.26714e-05	6.32596	1	OP-Rx-5uM	OP-NoRx	Probable phosphoglycerate mutase 4 OS=Homo sapiens OX=9606 GN=PGAM4 PE=3 SV=1	303.086	265.305	1004.14	895.267	604.371	612.721	1703.87	1891.75	1012.62	994.584
Q8N6M5	Q8N6M5	2	1	9.6413	0.00327658	0.00107881	25.4862	0.99318	OP-Rx-5uM	OP-NoRx	Probable allantoicase OS=Homo sapiens OX=9606 GN=ALLC PE=2 SV=4	42.0102	93.9001	191.978	170.614	406.96	272.078	2454.41	1009.42	660.29	800.375
Q8N7F7	Q8N7F7	2	1	10.382	0.0695731	0.00884571	Infinity	0.555814	OP-Rx-5uM	OP-NoRx	Ubiquitin-like protein 4B OS=Homo sapiens OX=9606 GN=UBL4B PE=1 SV=1	0	0	0	0	0	104.564	26.3741	391.81	174.499	160.621
Q8N163	Q8N163	14	9	80.5105	0.00396987	0.00121671	3.39682	0.988925	OP-Rx-5uM	OP-NoRx	Cell cycle and apoptosis regulator protein 2 OS=Homo sapiens OX=9606 GN=CCAR2 PE=1 SV=2	916.221	1069.02	1516.78	1472.29	1910.63	1711.7	4076.59	2666.92	1380.17	1513.61
Q8TCT9	Q8TCT9	4	1	24.7745	0.00054862	0.0003696	25.0503	0.999995	OP-Rx-5uM	OP-NoRx	Minor histocompatibility antigen H13 OS=Homo sapiens OX=9606 GN=HM13 PE=1 SV=1	162.485	317.737	3427.62	3335.76	5641.71	4713.33	7977.23	4052.49	5310.64	6199.01
Q8TDQ7	Q8TDQ7	5	2	25.6946	0.00189089	0.000768156	5.15398	0.998695	OP-Rx-5uM	OP-Rx-1uM	Glucosamine-6-phosphate isomerase 2 OS=Homo sapiens OX=9606 GN=GNPDA2 PE=1 SV=1	194.089	281.07	68.3617	68.1491	157.426	103.027	385.429	318.146	63.1252	83.719
Q8WWI1;P56470	Q8WWI1	28	9	155.475	0.0048071	0.00137804	3.74957	0.982776	OP-Rx-5uM	OP-NoRx	LIM domain only protein 7 OS=Homo sapiens OX=9606 GN=LMO7 PE=1 SV=3	2406.39	2228.03	5449.28	4814.67	5455.54	4577.06	10659.5	6717.63	5228.95	5826.86
Q8WWY3	Q8WWY3	3	2	16.0252	0.0242038	0.00408198	6.3118	0.798383	OP-Rx-5uM	OP-NoRx	U4/U6 small nuclear ribonucleoprotein Prp31 OS=Homo sapiens OX=9606 GN=PRPF31 PE=1 SV=2	440.239	205.613	1191.78	944.356	1464.05	1307.77	2922.12	1154.37	1815.96	1888.22
Q8WXI8	Q8WXI8	1	1	5.4233	0.00954938	0.00216301	2.69386	0.937543	OP-Rx-5uM	OP-NoRx	C-type lectin domain family 4 member D OS=Homo sapiens OX=9606 GN=CLEC4D PE=1 SV=2	4189.72	3979.5	7702.49	5844.65	9202.05	9237.79	13223.1	8783.63	9558.72	11677.5
Q9BPY8	Q9BPY8	1	1	5.4453	2.29553e-07	4.74894e-06	Infinity	1	OP-Rx-5uM	OP-NoRx	Homeodomain-only protein OS=Homo sapiens OX=9606 GN=HOPX PE=1 SV=1	0	0	101.63	129.054	1051.07	899.251	2288.14	1762.4	864.261	1184.94
Q9BV94	Q9BV94	3	1	15.1496	0.00123675	0.000585929	5.01571	0.999735	OP-Rx-5uM	OP-NoRx	ER degradation-enhancing alpha-mannosidase-like protein 2 OS=Homo sapiens OX=9606 GN=EDEM2 PE=1 SV=2	1137.99	1096.8	2090.58	1874.51	2290.27	2224.93	6748.09	4461.01	1411.93	1027.08
Q9BVP2	Q9BVP2	8	4	43.3903	0.106568	0.0122708	2.4047	0.453015	OP-Rx-5uM	OP-NoRx	Guanine nucleotide-binding protein-like 3 OS=Homo sapiens OX=9606 GN=GNL3 PE=1 SV=2	1257.38	1273.18	1888.4	1655.79	2284.39	1972.9	4161.44	1923.81	2774.78	2598.82
Q9BWM7	Q9BWM7	8	4	46.7347	0.00786174	0.00190224	5.13917	0.954755	OP-Rx-5uM	OP-NoRx	Sideroflexin-3 OS=Homo sapiens OX=9606 GN=SFXN3 PE=1 SV=3	480.037	853.76	2127.54	2399.62	3139.78	2024.14	3942.16	2912.45	2619.9	2207.26
Q9BY44	Q9BY44	9	4	52.919	0.00225953	0.000852488	8.06332	0.997664	OP-Rx-5uM	OP-NoRx	Eukaryotic translation initiation factor 2A OS=Homo sapiens OX=9606 GN=EIF2A PE=1 SV=3	82.7558	41.0486	383.974	348.256	319.601	268.831	580.092	418.182	339.003	387.723
Q9C0A0	Q9C0A0	11	5	67.6714	0.0118524	0.00247259	2.45134	0.913686	OP-Rx-5uM	OP-NoRx	Contactin-associated protein-like 4 OS=Homo sapiens OX=9606 GN=CNTNAP4 PE=1 SV=3	5391.64	4047.41	7954.01	7520.48	9911.19	9978.85	13617.7	9520.56	9515.01	11390.9
Q9H2F9	Q9H2F9	4	2	25.4415	9.37868e-06	3.52771e-05	Infinity	1	OP-Rx-5uM	OP-NoRx	Coiled-coil domain-containing protein 68 OS=Homo sapiens OX=9606 GN=CCDC68 PE=1 SV=1	0	0	214.545	537.016	406.134	394.767	796.848	682.06	308.972	287.299
Q9H3F6	Q9H3F6	5	2	26.2023	0.00176303	0.00072704	2.97959	0.998975	OP-Rx-5uM	OP-NoRx	BTB/POZ domain-containing adapter for CUL3-mediated RhoA degradation protein 3 OS=Homo sapiens OX=9606 GN=KCTD10 PE=1 SV=1	281.408	201.509	531.158	519.129	360.564	410.483	782.919	655.976	635.41	678.891
Q9H596	Q9H596	1	1	4.9417	0.00124637	0.000588241	13.9627	0.999726	OP-Rx-5uM	OP-NoRx	Dual specificity protein phosphatase 21 OS=Homo sapiens OX=9606 GN=DUSP21 PE=1 SV=1	1672.5	787.282	6391.71	5922.75	12074.2	9873.58	20429.2	13915.9	9814.27	11187.4
Q9NQC3	Q9NQC3	27	15	232.608	0.000793616	0.000449352	6.21344	0.999965	OP-Rx-5uM	OP-NoRx	Reticulon-4 OS=Homo sapiens OX=9606 GN=RTN4 PE=1 SV=2	19551	19790.3	58263.8	52809.3	89113.4	77608.4	152708	91736.4	93140.3	102242
Q9NR12	Q9NR12	15	8	86.4053	0.000360071	0.000275891	4.85578	1	OP-Rx-5uM	OP-NoRx	PDZ and LIM domain protein 7 OS=Homo sapiens OX=9606 GN=PDLIM7 PE=1 SV=1	1064.11	875.787	1904.76	1881.41	3154.55	3719.82	5262.25	4157.47	3106.46	3841.24
Q9NYF8	Q9NYF8	3	3	15.1567	0.00224546	0.000849762	4.90292	0.997709	OP-Rx-5uM	OP-NoRx	Bcl-2-associated transcription factor 1 OS=Homo sapiens OX=9606 GN=BCLAF1 PE=1 SV=2	407.451	295.194	1011.7	929.801	1625.44	1560.36	2154.79	1290.22	1391.69	1603.37
Q9NZM1	Q9NZM1	57	29	371.017	0.000191715	0.000192556	11.1205	1	OP-Rx-5uM	OP-NoRx	Myoferlin OS=Homo sapiens OX=9606 GN=MYOF PE=1 SV=1	3332.17	2327.26	7969.03	7437.97	19027.8	18327.2	37052.6	25883.1	18170.1	21896.1
Q9P1U1	Q9P1U1	5	1	33.3877	0.00400045	0.00122306	4.14649	0.988719	OP-Rx-5uM	OP-NoRx	Actin-related protein 3B OS=Homo sapiens OX=9606 GN=ACTR3B PE=2 SV=1	71.3064	37.0527	196.396	213.218	216.495	199.323	241.983	207.328	206.354	209.709
Q9P2E9	Q9P2E9	45	27	330.757	0.000211676	0.00020527	7.32566	1	OP-Rx-5uM	OP-NoRx	Ribosome-binding protein 1 OS=Homo sapiens OX=9606 GN=RRBP1 PE=1 SV=5	3196.88	3538.56	16546.3	19654.2	17747.9	16530.5	27993.9	21347.7	23601.2	17217.9
Q9UBZ9	Q9UBZ9	3	2	20.9991	0.00162617	0.000698444	4.87196	0.999233	OP-Rx-5uM	OP-Rx-2.5uM	DNA repair protein REV1 OS=Homo sapiens OX=9606 GN=REV1 PE=1 SV=1	216.286	138.476	156.503	144.4	122.262	156.668	747.646	611.286	244.862	290.665
Q9UHD1	Q9UHD1	3	2	15.7459	0.00291363	0.00101876	3.31473	0.995042	OP-Rx-5uM	OP-NoRx	Cysteine and histidine-rich domain-containing protein 1 OS=Homo sapiens OX=9606 GN=CHORDC1 PE=1 SV=2	1113.17	1327.16	2061.96	1904.6	1277.43	1771.29	4506.02	3583.01	1223.32	1486.02
Q9UHX1	Q9UHX1	22	13	134.28	0.00351026	0.00113173	4.39113	0.991843	OP-Rx-5uM	OP-NoRx	Poly(U)-binding-splicing factor PUF60 OS=Homo sapiens OX=9606 GN=PUF60 PE=1 SV=1	2782.83	2480.2	6704.81	7227.06	8953.06	7674.18	14609.9	8500.72	8175.56	8693.54
Q9UJC3	Q9UJC3	4	2	25.4021	0.000765117	0.000439682	26.7361	0.999971	OP-Rx-5uM	OP-NoRx	Protein Hook homolog 1 OS=Homo sapiens OX=9606 GN=HOOK1 PE=1 SV=2	56.519	18.3074	97.2203	80.9395	640.031	609.703	895.841	1104.72	44.9817	52.1104
Q9UJU6	Q9UJU6	9	7	47.5882	0.0400834	0.00586724	2.81928	0.688775	OP-Rx-5uM	OP-NoRx	Drebrin-like protein OS=Homo sapiens OX=9606 GN=DBNL PE=1 SV=1	750.669	541.136	1588.15	1451.79	852.205	673.526	2414.72	1227.25	1160.14	1340.2
Q9UMS4	Q9UMS4	9	4	56.6312	0.00139014	0.000634828	3.23134	0.999576	OP-Rx-5uM	OP-NoRx	Pre-mRNA-processing factor 19 OS=Homo sapiens OX=9606 GN=PRPF19 PE=1 SV=1	2056.59	1891.29	4144.51	4242.14	5427.41	4511.85	7341.68	5415.25	4592.05	5083.73
Q9UNZ2	Q9UNZ2	3	1	16.1082	0.00992151	0.00221378	7.29264	0.933694	OP-Rx-5uM	OP-NoRx	NSFL1 cofactor p47 OS=Homo sapiens OX=9606 GN=NSFL1C PE=1 SV=2	90.0709	51.1575	465.883	320.307	261.614	345.784	594.146	435.781	288.482	590.517
Q9UPQ4	Q9UPQ4	3	2	14.7608	0.00473159	0.00136388	4.38355	0.983369	OP-Rx-5uM	OP-NoRx	Tripartite motif-containing protein 35 OS=Homo sapiens OX=9606 GN=TRIM35 PE=1 SV=2	471.277	236.768	890.478	924.76	1303.87	1407.18	1653.08	1450.67	1348.03	1443.49
Q9Y277	Q9Y277	5	2	32.0118	0.0468686	0.00647844	4.43821	0.651823	OP-Rx-5uM	OP-NoRx	Voltage-dependent anion-selective channel protein 3 OS=Homo sapiens OX=9606 GN=VDAC3 PE=1 SV=1	70.3498	55.8076	196.697	191.899	262.118	129.643	155.517	404.396	78.4635	63.3054
Q58FF8	Q58FF8	22	7	176.775	0.000135106	0.000162818	4.04619	1	OP-Rx-5uM	OP-NoRx	Putative heat shock protein HSP 90-beta 2 OS=Homo sapiens OX=9606 GN=HSP90AB2P PE=1 SV=2	577.354	468.855	1493.39	1311.43	1699.38	1715.57	1977.35	2255.81	1521.32	1642.37
Q86WV6	Q86WV6	3	1	16.3493	0.00207516	0.00081674	5.45535	0.998221	OP-Rx-5uM	OP-NoRx	Stimulator of interferon genes protein OS=Homo sapiens OX=9606 GN=TMEM173 PE=1 SV=1	3424.53	3456.7	10085.8	9797.28	15903.1	12983.8	23903.4	13636.1	11186.3	11011.8
Q96A33	Q96A33	10	6	72.3649	0.00141485	0.000641304	3.43107	0.999545	OP-Rx-5uM	OP-NoRx	Coiled-coil domain-containing protein 47 OS=Homo sapiens OX=9606 GN=CCDC47 PE=1 SV=1	972.356	686.696	2735.36	2424.99	2571.01	2581.81	3089.8	2602.53	2131.08	2568.76
Q96AY3	Q96AY3	23	14	192.588	0.00297553	0.00102595	5.92136	0.994744	OP-Rx-5uM	OP-NoRx	Peptidyl-prolyl cis-trans isomerase FKBP10 OS=Homo sapiens OX=9606 GN=FKBP10 PE=1 SV=1	9265.59	9327.72	18567.1	16911	25053.4	24894.3	71825.9	38271.8	27559.9	30804.2
Q96B49	Q96B49	2	2	13.7399	0.538216	0.0457896	2.20245	0.144582	OP-Rx-5uM	OP-Rx-2.5uM	Mitochondrial import receptor subunit TOM6 homolog OS=Homo sapiens OX=9606 GN=TOMM6 PE=1 SV=1	1043.65	1130.04	1775.23	1542.53	1107	1060.26	2551.66	2221.62	417.67	2411.68
Q96FW1	Q96FW1	5	4	34.3967	0.00670763	0.00170614	3.09507	0.966042	OP-Rx-5uM	OP-NoRx	Ubiquitin thioesterase OTUB1 OS=Homo sapiens OX=9606 GN=OTUB1 PE=1 SV=2	1246.15	1088.16	1460.18	1442.09	1684.94	1546.74	4380.63	2844.21	1919.71	2432.88
Q96IS3	Q96IS3	1	1	5.5329	0.0196751	0.00351117	3.28775	0.837361	OP-Rx-5uM	OP-NoRx	Retina and anterior neural fold homeobox protein 2 OS=Homo sapiens OX=9606 GN=RAX2 PE=1 SV=1	234.77	190.273	575.774	744.815	427.96	440.69	870.702	526.734	406.145	614.844
Q96S97	Q96S97	3	2	17.6785	4.10106e-07	5.09051e-06	Infinity	1	OP-Rx-5uM	OP-NoRx	Myeloid-associated differentiation marker OS=Homo sapiens OX=9606 GN=MYADM PE=1 SV=2	0	0	483.267	368.761	1604.01	1808.25	2857.47	1776.58	1364.21	1617.57
Q96TA1	Q96TA1	17	8	118.648	0.00320675	0.00106761	2.3745	0.993559	OP-Rx-5uM	OP-NoRx	Niban-like protein 1 OS=Homo sapiens OX=9606 GN=FAM129B PE=1 SV=3	1015.51	1058.22	1773.17	1579.15	2132.34	2475.07	2841.71	2082.38	2264.31	2412.36
Q01780	Q01780	3	2	15.6861	0.0113969	0.0024018	2.77013	0.918396	OP-Rx-5uM	OP-NoRx	Exosome component 10 OS=Homo sapiens OX=9606 GN=EXOSC10 PE=1 SV=2	124748	129374	214623	190196	193750	157256	423979	279973	205710	231725
Q03154	Q03154	2	2	10.2935	0.00475686	0.00136679	3.50438	0.983172	OP-Rx-5uM	OP-NoRx	Aminoacylase-1 OS=Homo sapiens OX=9606 GN=ACY1 PE=1 SV=1	994.252	923.497	1832.27	1948.93	2075.92	1678.65	4077.8	2642.72	2045.14	2119.03
Q04917	Q04917	17	8	167.845	0.000397934	0.000292424	4.24638	0.999999	OP-Rx-5uM	OP-NoRx	14-3-3 protein eta OS=Homo sapiens OX=9606 GN=YWHAH PE=1 SV=4	1569.47	1471.04	1935.87	1980.54	3116.51	3477.9	7416.85	5494.29	3435.76	4117.77
Q06323	Q06323	5	1	36.2006	0.288907	0.0276014	16.1276	0.243892	OP-Rx-5uM	OP-Rx-1uM	Proteasome activator complex subunit 1 OS=Homo sapiens OX=9606 GN=PSME1 PE=1 SV=1	169.025	114.545	13.945	19.3012	31.821	15.0565	508.314	27.8682	50.6321	6.50601
Q08380	Q08380	4	1	27.0711	0.00293265	0.00101966	6.93384	0.994951	OP-Rx-5uM	OP-Rx-1uM	Galectin-3-binding protein OS=Homo sapiens OX=9606 GN=LGALS3BP PE=1 SV=1	1790.32	1651.16	1108.09	1012.42	3216.06	2040.63	8974.08	5729.25	4256.65	3034.97
Q09028	Q09028	6	3	35.8444	0.000184064	0.000188915	2.26952	1	OP-Rx-5uM	OP-NoRx	Histone-binding protein RBBP4 OS=Homo sapiens OX=9606 GN=RBBP4 PE=1 SV=3	1471.53	1526.62	2325.33	2086.11	2663.86	2788.06	3424.86	3379.49	2524.04	2244.95
Q11130	Q11130	2	1	10.0663	0.0201218	0.00356806	41.6795	0.833341	OP-Rx-5uM	OP-Rx-10uM	Alpha-(1_3)-fucosyltransferase 7 OS=Homo sapiens OX=9606 GN=FUT7 PE=1 SV=1	52.5022	41.9907	13.8876	16.1143	28.3731	47.5745	98.007	134.66	5.5823	0
Q12907	Q12907	4	1	21.2602	0.00151542	0.000664839	1738.79	0.999409	OP-Rx-5uM	OP-NoRx	Vesicular integral-membrane protein VIP36 OS=Homo sapiens OX=9606 GN=LMAN2 PE=1 SV=1	0	7.60815	90.9027	257.617	4170.17	4098.37	8121.35	5107.63	2435.59	2375.04
Q13423	Q13423	8	5	55.5894	0.000297319	0.000251056	8.44698	1	OP-Rx-5uM	OP-NoRx	NAD(P) transhydrogenase_ mitochondrial OS=Homo sapiens OX=9606 GN=NNT PE=1 SV=3	439.195	499.993	1735.76	2070.42	3152.12	2262.18	4266.55	3666.76	2470.73	1883.91
Q13547	Q13547	6	2	48.3305	1.05333e-05	3.84548e-05	163.65	1	OP-Rx-5uM	OP-NoRx	Histone deacetylase 1 OS=Homo sapiens OX=9606 GN=HDAC1 PE=1 SV=1	141.51	86.8127	1916.26	1695.28	5197.78	4826.44	22207.3	15157.7	11312.5	12366.3
Q13882	Q13882	4	1	20.2	0.00858638	0.00202123	20.1913	0.947433	OP-Rx-5uM	OP-NoRx	Protein-tyrosine kinase 6 OS=Homo sapiens OX=9606 GN=PTK6 PE=1 SV=1	38.9718	71.2631	115.656	65.7335	354.366	210.066	1723.8	501.994	583.614	708.08
Q14011	Q14011	4	2	21.2905	0.00355703	0.00114088	49.528	0.991563	OP-Rx-5uM	OP-Rx-1uM	Cold-inducible RNA-binding protein OS=Homo sapiens OX=9606 GN=CIRBP PE=1 SV=1	80.2178	106.961	4.16054	5.83875	43.1021	86.8143	384.07	111.175	16.8463	9.42859
Q14108	Q14108	5	2	27.0087	0.019445	0.00348792	5.8758	0.839448	OP-Rx-5uM	OP-NoRx	Lysosome membrane protein 2 OS=Homo sapiens OX=9606 GN=SCARB2 PE=1 SV=2	156.065	113.106	389.036	515.777	779.958	370.605	606.08	975.517	853.869	535.661
Q14320	Q14320	1	1	10.2706	0.0066153	0.00168958	3.12326	0.966918	OP-Rx-5uM	OP-NoRx	Protein FAM50A OS=Homo sapiens OX=9606 GN=FAM50A PE=1 SV=2	7893.87	5549.51	9378.1	8457.29	17776.5	16183.6	25214.1	16773.1	13217.3	14301.2
Q14568	Q14568	11	2	103.678	0.00209205	0.000819178	8.3348	0.998173	OP-Rx-5uM	OP-Rx-10uM	Heat shock protein HSP 90-alpha A2 OS=Homo sapiens OX=9606 GN=HSP90AA2P PE=1 SV=2	385.849	424.997	197.142	174.632	230.972	300.089	1760.87	883.484	144.136	173.131
Q14847	Q14847	10	6	62.5787	0.000322051	0.000264458	4.85046	1	OP-Rx-5uM	OP-Rx-1uM	LIM and SH3 domain protein 1 OS=Homo sapiens OX=9606 GN=LASP1 PE=1 SV=2	2606.49	2946.21	2834.5	2467.57	6712.73	5568.49	14619.3	11098.1	3910.38	4563.28
Q14914	Q14914	4	2	20.3683	0.000141384	0.000164427	9.15438	1	OP-Rx-5uM	OP-NoRx	Prostaglandin reductase 1 OS=Homo sapiens OX=9606 GN=PTGR1 PE=1 SV=2	337.182	402.848	770.093	1074.66	1217.72	1265.67	3641.83	3132.68	1232.34	1388.25
Q15005	Q15005	4	2	25.5132	0.00473354	0.00136388	4.48238	0.983354	OP-Rx-5uM	OP-NoRx	Signal peptidase complex subunit 2 OS=Homo sapiens OX=9606 GN=SPCS2 PE=1 SV=3	452.44	645.828	1452.47	1428.47	2398.32	1887.58	3132.07	1790.79	2366.72	2435.79
Q15029	Q15029	28	18	193.488	0.000373901	0.00028128	16.8583	1	OP-Rx-5uM	OP-NoRx	116 kDa U5 small nuclear ribonucleoprotein component OS=Homo sapiens OX=9606 GN=EFTUD2 PE=1 SV=1	966.726	1282.09	7195.8	6984.38	11390.8	10043.2	24882.2	13029.1	16497.8	14173.1
Q15393	Q15393	24	13	136.259	0.00120076	0.00057106	3.0205	0.999765	OP-Rx-5uM	OP-NoRx	Splicing factor 3B subunit 3 OS=Homo sapiens OX=9606 GN=SF3B3 PE=1 SV=4	1659.75	2025.96	2203.41	1740.53	4222.32	4334.83	5598.06	5534.61	5874.4	4278.98
Q16576	Q16576	9	4	56.6178	0.000503403	0.000349082	2.75076	0.999997	OP-Rx-5uM	OP-NoRx	Histone-binding protein RBBP7 OS=Homo sapiens OX=9606 GN=RBBP7 PE=1 SV=1	2600.92	2744.05	3236.29	2866.78	4616.28	4773.85	7763.76	6938.99	5418.4	4357.31
Q16650	Q16650	2	1	10.9623	0.000741929	0.000431579	2.70683	0.999975	OP-Rx-5uM	OP-NoRx	T-box brain protein 1 OS=Homo sapiens OX=9606 GN=TBR1 PE=1 SV=1	1511.55	1339.24	2875.79	2917.09	2463.43	2192.64	4289.71	3426.91	2038.57	2001.65
Q16698	Q16698	15	9	91.161	0.0196175	0.00351117	2.05696	0.837883	OP-Rx-5uM	OP-NoRx	2_4-dienoyl-CoA reductase_ mitochondrial OS=Homo sapiens OX=9606 GN=DECR1 PE=1 SV=1	1869.18	1835.33	3009.28	3079.71	3614.98	3227.85	4070.73	3549.29	2353.62	3467.56
Q16720	Q16720	5	2	27.3959	0.00691488	0.00174101	2.63438	0.96406	OP-Rx-5uM	OP-NoRx	Plasma membrane calcium-transporting ATPase 3 OS=Homo sapiens OX=9606 GN=ATP2B3 PE=1 SV=3	1188.56	1470.21	3040.26	2547.16	2899.19	3034.56	4069.55	2934.65	2800.04	3354.14
Q92599	Q92599	6	3	40.6604	0.00236464	0.000881426	21.4026	0.99731	OP-Rx-5uM	OP-NoRx	Septin-8 OS=Homo sapiens OX=9606 GN=SEPTIN8 PE=1 SV=4	45.2967	18.7289	145.727	181.313	367.926	181.7	697.887	672.43	368.535	373.832
Q92782	Q92782	2	1	15.3589	0.0015846	0.000685334	33.556	0.999302	OP-Rx-5uM	OP-Rx-10uM	Zinc finger protein neuro-d4 OS=Homo sapiens OX=9606 GN=DPF1 PE=1 SV=2	46.7848	36.332	93.7474	73.972	47.8428	23.9014	366.212	625.953	19.7364	9.83101
Q92785	Q92785	6	2	37.7767	0.071771	0.00904436	4.51536	0.548212	OP-Rx-5uM	OP-NoRx	Zinc finger protein ubi-d4 OS=Homo sapiens OX=9606 GN=DPF2 PE=1 SV=2	914.057	1226.7	2148.03	1731.57	2208.44	2008.76	5539.24	4127.06	714.157	2297.18
Q99459	Q99459	1	1	5.8421	0.00617524	0.00163785	78.9713	0.971019	OP-Rx-5uM	OP-NoRx	Cell division cycle 5-like protein OS=Homo sapiens OX=9606 GN=CDC5L PE=1 SV=2	34.6806	13.5434	850.575	761.664	498.686	89.2996	2382.26	1426.05	640.132	940.283
Q99873	Q99873	13	3	74.6611	0.0193076	0.00346971	2.22272	0.840698	OP-Rx-5uM	OP-NoRx	Protein arginine N-methyltransferase 1 OS=Homo sapiens OX=9606 GN=PRMT1 PE=1 SV=3	1286.63	1153.4	1414.44	1305.37	1795.65	2054.99	3076.31	2347.2	1447.31	2048.11
O14828	O14828	3	1	17.2698	4.61063e-08	1.43076e-06	Infinity	1	OP-Rx-10uM	OP-NoRx	Secretory carrier-associated membrane protein 3 OS=Homo sapiens OX=9606 GN=SCAMP3 PE=1 SV=3	0	0	2290.75	2082.05	5084.1	5415.45	4045.26	6150.33	8343.91	8811.84
O15400	O15400	1	1	5.9686	7.32383e-05	0.000112914	54.4904	1	OP-Rx-10uM	OP-NoRx	Syntaxin-7 OS=Homo sapiens OX=9606 GN=STX7 PE=1 SV=4	10.9591	18.3305	480.584	617.876	766.154	770.292	788.323	458.24	724.396	871.606
O75367	O75367	6	4	47.0921	0.00796651	0.00192384	5.20076	0.953705	OP-Rx-10uM	OP-NoRx	Core histone macro-H2A.1 OS=Homo sapiens OX=9606 GN=H2AFY PE=1 SV=4	658.548	1201.22	4087.84	3215.55	4245.42	3028.49	3308.43	2593.84	5566.91	4105.3
O75844	O75844	9	3	67.0026	0.00688982	0.00174101	3.97994	0.964301	OP-Rx-10uM	OP-NoRx	CAAX prenyl protease 1 homolog OS=Homo sapiens OX=9606 GN=ZMPSTE24 PE=1 SV=2	802.901	783.708	1413.92	898.497	2599.94	2312.01	1335.4	2012.32	3584.1	2730.5
O75964	O75964	4	1	27.4156	5.76654e-07	5.96485e-06	Infinity	1	OP-Rx-10uM	OP-NoRx	ATP synthase subunit g_ mitochondrial OS=Homo sapiens OX=9606 GN=ATP5MG PE=1 SV=3	0	0	594.392	500.281	895.308	835.817	1284.17	798.275	948.684	1270.74
O96005	O96005	2	1	9.5105	2.78515e-06	1.64624e-05	Infinity	1	OP-Rx-10uM	OP-NoRx	Cleft lip and palate transmembrane protein 1 OS=Homo sapiens OX=9606 GN=CLPTM1 PE=1 SV=1	0	0	703.672	594.228	798.464	1193.91	603.558	899.829	813.772	1403.05
P0C0S5;Q71UI9	P0C0S5	5	3	77.181	2.79427e-05	7.26729e-05	6.10428	1	OP-Rx-10uM	OP-NoRx	Histone H2A.Z OS=Homo sapiens OX=9606 GN=H2AFZ PE=1 SV=2	646.65	752.424	3190.45	3547.37	3520.91	3928.09	3343.26	2820.76	4101.24	4439.09
P0DMS9	P0DMS9	1	1	4.4749	0.360443	0.0330921	Infinity	0.205853	OP-Rx-10uM	OP-NoRx	Transmembrane domain-containing protein TMIGD3 OS=Homo sapiens OX=9606 GN=TMIGD3 PE=1 SV=1	0	0	0	60.9909	74.2016	18.8998	0	66.7479	30.1439	89.0735
P00403	P00403	2	1	14.1722	4.18864e-05	8.38584e-05	40.1629	1	OP-Rx-10uM	OP-NoRx	Cytochrome c oxidase subunit 2 OS=Homo sapiens OX=9606 GN=MT-CO2 PE=1 SV=1	291.231	346.207	9841.3	6824.96	12407.9	12690.6	6100.62	9107.41	14790.7	10810.7
P05556	P05556	36	20	288.35	0.00862633	0.00202123	2.3095	0.947026	OP-Rx-10uM	OP-NoRx	Integrin beta-1 OS=Homo sapiens OX=9606 GN=ITGB1 PE=1 SV=2	8196.99	9170.11	19784.7	19951.5	16716.5	18004.5	7724.61	11308.2	23433.3	16675.9
P08621	P08621	10	4	55.1518	1.3691e-06	1.13294e-05	67.507	1	OP-Rx-10uM	OP-NoRx	U1 small nuclear ribonucleoprotein 70 kDa OS=Homo sapiens OX=9606 GN=SNRNP70 PE=1 SV=2	13.1662	10.2022	485.712	519.928	556.561	695.274	556.686	507.432	747.661	829.871
P09874	P09874	11	4	66.9272	0.000177419	0.000188225	38.908	1	OP-Rx-10uM	OP-NoRx	Poly [ADP-ribose] polymerase 1 OS=Homo sapiens OX=9606 GN=PARP1 PE=1 SV=4	14.5936	7.98838	324.839	241.883	268.255	393.58	331.669	325.027	353.738	524.881
P11166	P11166	8	5	65.5364	0.000868647	0.000479186	4.30596	0.999945	OP-Rx-10uM	OP-NoRx	Solute carrier family 2_ facilitated glucose transporter member 1 OS=Homo sapiens OX=9606 GN=SLC2A1 PE=1 SV=2	718.819	814.235	2681.48	2801.87	2682.67	2264.43	3447.4	2418.93	2962.93	3638.34
P16401	P16401	14	9	95.7014	0.00207925	0.00081674	7.56123	0.998209	OP-Rx-10uM	OP-NoRx	Histone H1.5 OS=Homo sapiens OX=9606 GN=HIST1H1B PE=1 SV=3	1788.1	919.955	8709.44	7499.66	9348.06	7828.19	10707.7	7239.05	9607.22	10869
P16402;P22492	P16402	20	10	97.5354	0.000392651	0.000291847	523.531	0.999999	OP-Rx-10uM	OP-NoRx	Histone H1.3 OS=Homo sapiens OX=9606 GN=HIST1H1D PE=1 SV=2	0	2.69703	337.656	406.458	450.227	374.671	440.969	671.745	697.399	714.577
P16435	P16435	5	1	25.2431	0.00496513	0.00141031	4.3351	0.981513	OP-Rx-10uM	OP-NoRx	NADPH--cytochrome P450 reductase OS=Homo sapiens OX=9606 GN=POR PE=1 SV=2	1458.58	1994.89	7649.72	6859.73	3979.02	3020.25	2407.86	1196.59	7070.06	7901.08
P16930	P16930	2	1	9.9084	0.0667835	0.00853777	Infinity	0.565821	OP-Rx-10uM	OP-NoRx	Fumarylacetoacetase OS=Homo sapiens OX=9606 GN=FAH PE=1 SV=2	0	0	365.179	286.231	292.364	189.578	0	288.062	656.146	749.253
P17096	P17096	3	3	26.6902	0.00589347	0.00159718	29.8575	0.973575	OP-Rx-10uM	OP-NoRx	High mobility group protein HMG-I/HMG-Y OS=Homo sapiens OX=9606 GN=HMGA1 PE=1 SV=3	603.166	120.491	9682.5	9749.78	8100.61	8311.84	3281.19	7408.06	9501.42	12105.2
P18859	P18859	5	1	35.2404	6.51658e-05	0.000106432	92.9498	1	OP-Rx-10uM	OP-NoRx	ATP synthase-coupling factor 6_ mitochondrial OS=Homo sapiens OX=9606 GN=ATP5PF PE=1 SV=1	211.866	156.332	2125.87	2130.51	10406.8	8033.22	3631.35	1834.23	16191.3	18032.6
P20248	P20248	2	1	11.4189	0.000872464	0.000479186	4.90132	0.999944	OP-Rx-10uM	OP-NoRx	Cyclin-A2 OS=Homo sapiens OX=9606 GN=CCNA2 PE=1 SV=2	547.044	556.649	1660.56	1523.49	2089	1599.24	1942.12	1350.58	2742.43	2667.13
P22301	P22301	1	1	5.2231	9.16331e-06	3.52771e-05	Infinity	1	OP-Rx-10uM	OP-NoRx	Interleukin-10 OS=Homo sapiens OX=9606 GN=IL10 PE=1 SV=1	0	0	344.512	517.71	310.282	180.33	645.337	339.845	688.084	707.366
P24539	P24539	1	1	11.8856	0.000666566	0.000409597	30.3175	0.999986	OP-Rx-10uM	OP-NoRx	ATP synthase F(0) complex subunit B1_ mitochondrial OS=Homo sapiens OX=9606 GN=ATP5PB PE=1 SV=2	245.192	84.2267	3089.34	3168.05	4256.47	3830.69	4380.51	3587.44	4660.16	5327
P24740;O41798	P24740	3	2	14.0252	0.0322584	0.00499267	5.07672	0.738111	OP-Rx-10uM	OP-NoRx	Gag-Pol polyprotein OS=Human immunodeficiency virus type 1 group M subtype A (isolate U455) OX=11703 GN=gag-pol PE=1 SV=3	60.4124	66.9792	257.013	210.236	46.1758	145.548	164.415	134.621	298.878	347.853
P25705	P25705	31	24	274.435	0.00734085	0.00182604	2.3641	0.959919	OP-Rx-10uM	OP-NoRx	ATP synthase subunit alpha_ mitochondrial OS=Homo sapiens OX=9606 GN=ATP5F1A PE=1 SV=1	6420.97	5990.91	9686.27	9016.5	14245.3	13062.4	17592.4	11426.8	14131.5	15211.5
P26374	P26374	1	1	4.9148	0.0651401	0.00835292	2.28797	0.571916	OP-Rx-10uM	OP-NoRx	Rab proteins geranylgeranyltransferase component A 2 OS=Homo sapiens OX=9606 GN=CHML PE=1 SV=2	155.355	225.393	356.3	224.888	318.971	266.553	459.361	335.005	424.317	446.824
P30486;Q31610;P18463	P30486	10	1	67.6802	0.17559	0.0183699	Infinity	0.341122	OP-Rx-10uM	OP-NoRx	HLA class I histocompatibility antigen_ B-48 alpha chain OS=Homo sapiens OX=9606 GN=HLA-B PE=1 SV=1	0	0	0	0	0	0	65.2801	64.8772	356.79	0
P30501	P30501	7	1	50.9174	0.00997203	0.00221479	97.3292	0.93317	OP-Rx-10uM	OP-NoRx	HLA class I histocompatibility antigen_ Cw-2 alpha chain OS=Homo sapiens OX=9606 GN=HLA-C PE=1 SV=1	20.2496	8.03399	544.791	450.931	432.865	355.239	75.5264	5.80604	1217.1	1535.72
P35080	P35080	3	2	15.4094	0.0445178	0.00625804	374.59	0.664086	OP-Rx-10uM	OP-NoRx	Profilin-2 OS=Homo sapiens OX=9606 GN=PFN2 PE=1 SV=3	0.374299	0	69.4486	40.6713	2.82903	58.9647	41.63	8.01603	96.5749	43.6339
P35579	P35579	131	67	1317.42	0.000887651	0.000485379	3.14954	0.999939	OP-Rx-10uM	OP-NoRx	Myosin-9 OS=Homo sapiens OX=9606 GN=MYH9 PE=1 SV=4	13956.1	14049.7	34235.1	29241.3	30619.3	25068.5	41872	33268.1	44913	43292.3
P36405	P36405	1	1	4.8559	0.0182993	0.00336507	Infinity	0.849991	OP-Rx-10uM	OP-Rx-1uM	ADP-ribosylation factor-like protein 3 OS=Homo sapiens OX=9606 GN=ARL3 PE=1 SV=2	6.34278	8.42214	0	0	36.7845	0	210.739	189.15	493.897	423.425
P38159	P38159	13	2	94.5875	0.00195142	0.000783893	979.349	0.998548	OP-Rx-10uM	OP-NoRx	RNA-binding motif protein_ X chromosome OS=Homo sapiens OX=9606 GN=RBMX PE=1 SV=3	8.2259	0	1324.68	1236.23	1908.38	1663.4	1081.87	1833.65	4064.55	3991.48
P43034	P43034	9	2	57.8164	0.00848703	0.0020066	39.2195	0.948444	OP-Rx-10uM	OP-NoRx	Platelet-activating factor acetylhydrolase IB subunit alpha OS=Homo sapiens OX=9606 GN=PAFAH1B1 PE=1 SV=2	20.1295	57.3901	777.631	1220.86	1410.51	1401.63	277.011	1460.67	1599.83	1440.45
P46779	P46779	8	2	52.12	0.284768	0.0272952	3.73644	0.246484	OP-Rx-10uM	OP-NoRx	60S ribosomal protein L28 OS=Homo sapiens OX=9606 GN=RPL28 PE=1 SV=3	1033.78	1282.63	2550.87	2309.41	4262.79	4177.28	951.35	5691.73	5130.11	3525.03
P46926	P46926	5	1	26.6317	0.0024896	0.000908518	10.2804	0.996855	OP-Rx-10uM	OP-NoRx	Glucosamine-6-phosphate isomerase 1 OS=Homo sapiens OX=9606 GN=GNPDA1 PE=1 SV=1	277.45	637.267	4216.78	3759.58	1664.03	1760.48	4196.45	2637.56	4762.23	4641.4
P48960	P48960	11	6	59.2535	0.000632145	0.000400979	6.38292	0.999989	OP-Rx-10uM	OP-NoRx	CD97 antigen OS=Homo sapiens OX=9606 GN=CD97 PE=1 SV=4	2083.56	1762.17	5461.12	4641.39	10614.1	8264.45	13394.9	8621.94	12160.6	12386.4
P49257	P49257	9	4	55.4288	0.000644993	0.000404347	6.366	0.999988	OP-Rx-10uM	OP-NoRx	Protein ERGIC-53 OS=Homo sapiens OX=9606 GN=LMAN1 PE=1 SV=2	390.95	461.057	2000.92	1651.27	2358.03	2156.49	3108.16	1904.54	2650.06	2773.82
P49755	P49755	9	4	60.2052	0.0013911	0.000634828	8.91673	0.999574	OP-Rx-10uM	OP-NoRx	Transmembrane emp24 domain-containing protein 10 OS=Homo sapiens OX=9606 GN=TMED10 PE=1 SV=2	142.127	248.334	1242.9	1200.27	987.787	757.559	567.222	796.063	1905.69	1575.94
P50993	P50993	21	4	135.023	0.000638218	0.000402131	5.99421	0.999989	OP-Rx-10uM	OP-NoRx	Sodium/potassium-transporting ATPase subunit alpha-2 OS=Homo sapiens OX=9606 GN=ATP1A2 PE=1 SV=1	1340.98	830.813	4698.31	4475.55	5094.95	4542.67	5399.33	5264.39	5871.65	7146.51
P54652	P54652	23	6	232.988	0.000242275	0.000222231	3.49489	1	OP-Rx-10uM	OP-NoRx	Heat shock-related 70 kDa protein 2 OS=Homo sapiens OX=9606 GN=HSPA2 PE=1 SV=1	233.333	276	931.237	762.965	661.212	643.803	678.082	595.332	856.922	923.141
P54709	P54709	7	3	53.4373	0.000343961	0.000275891	15.1632	1	OP-Rx-10uM	OP-NoRx	Sodium/potassium-transporting ATPase subunit beta-3 OS=Homo sapiens OX=9606 GN=ATP1B3 PE=1 SV=1	131.197	141.283	1186.06	681.671	1478.43	1774.74	862.749	1131.61	2300.52	1831.15
P54762	P54762	4	1	27.1792	0.460433	0.0404186	Infinity	0.167343	OP-Rx-10uM	OP-NoRx	Ephrin type-B receptor 1 OS=Homo sapiens OX=9606 GN=EPHB1 PE=1 SV=1	0	0	0	83.8938	81.0772	0.78641	0	89.4148	167.179	97.7923
P55145	P55145	8	3	58.8283	0.0519458	0.00699334	3.30963	0.62707	OP-Rx-10uM	OP-NoRx	Mesencephalic astrocyte-derived neurotrophic factor OS=Homo sapiens OX=9606 GN=MANF PE=1 SV=3	776.082	869.714	940.596	930.472	1745.31	701.32	1259.46	1269.16	2906.84	2540.14
P60903	P60903	7	3	53.7132	0.0713894	0.00902216	Infinity	0.549515	OP-Rx-10uM	OP-NoRx	Protein S100-A10 OS=Homo sapiens OX=9606 GN=S100A10 PE=1 SV=2	0	0	398.858	640.144	412.305	648.241	0	450.317	664.108	728.864
P61224;A6NIZ1	P61224	10	2	76.6723	0.00196286	0.000785945	4.08232	0.99852	OP-Rx-10uM	OP-NoRx	Ras-related protein Rap-1b OS=Homo sapiens OX=9606 GN=RAP1B PE=1 SV=1	1325.83	1413.87	4572.25	4574.97	4937.88	4252.76	3116.99	3927.75	6767.59	4416.72
P62266	P62266	5	1	38.4286	0.0756104	0.00941351	Infinity	0.535492	OP-Rx-10uM	OP-NoRx	40S ribosomal protein S23 OS=Homo sapiens OX=9606 GN=RPS23 PE=1 SV=3	0	0	10.9869	107.417	161.871	150.713	0	66.1501	183.692	147.094
P62304	P62304	1	1	8.1751	0.0033264	0.00109231	5.55952	0.992904	OP-Rx-10uM	OP-NoRx	Small nuclear ribonucleoprotein E OS=Homo sapiens OX=9606 GN=SNRPE PE=1 SV=1	143.265	77.4538	120.879	102.541	751.016	437.332	565.796	416.964	530.258	696.834
P62328	P62328	3	2	27.3863	0.0236935	0.00401228	Infinity	0.80258	OP-Rx-10uM	OP-NoRx	Thymosin beta-4 OS=Homo sapiens OX=9606 GN=TMSB4X PE=1 SV=2	0	0	95.2425	192.529	278.34	285.01	5.68195	422.419	308.323	377.12
P62330	P62330	6	4	34.9438	0.00631071	0.00164988	2.51429	0.96977	OP-Rx-10uM	OP-Rx-2.5uM	ADP-ribosylation factor 6 OS=Homo sapiens OX=9606 GN=ARF6 PE=1 SV=2	217.071	206.926	392.532	440.174	213.007	152.701	416.973	305.512	423.642	495.854
P62834	P62834	10	2	67.8746	1.46835e-05	4.92597e-05	10.2083	1	OP-Rx-10uM	OP-NoRx	Ras-related protein Rap-1A OS=Homo sapiens OX=9606 GN=RAP1A PE=1 SV=1	315.898	352.008	2800.57	2593.95	3140.15	2627.79	3202.43	2932.65	3802.16	3016.01
P80723	P80723	9	7	53.6146	0.000101494	0.000140839	26.8727	1	OP-Rx-10uM	OP-NoRx	Brain acid soluble protein 1 OS=Homo sapiens OX=9606 GN=BASP1 PE=1 SV=2	75.7897	50.7224	1097.59	1047.98	1435.17	1646.17	967.22	1531.54	1446.71	1953.01
P82909	P82909	1	1	5.7169	0.122945	0.0137857	Infinity	0.419765	OP-Rx-10uM	OP-NoRx	28S ribosomal protein S36_ mitochondrial OS=Homo sapiens OX=9606 GN=MRPS36 PE=1 SV=2	0	0	102.04	38.767	160.196	109.986	0	254.459	280.224	217.365
P83881;Q969Q0	P83881	2	2	12.4371	0.0251925	0.00418126	2.09907	0.790387	OP-Rx-10uM	OP-NoRx	60S ribosomal protein L36a OS=Homo sapiens OX=9606 GN=RPL36A PE=1 SV=2	231.401	227.798	474.609	420.006	400.979	390.104	463.959	294.926	461.243	502.647
Q5JNZ5	Q5JNZ5	2	1	13.8132	0.000720687	0.000431475	36.3945	0.999979	OP-Rx-10uM	OP-NoRx	Putative 40S ribosomal protein S26-like 1 OS=Homo sapiens OX=9606 GN=RPS26P11 PE=5 SV=1	25.4351	11.32	449.331	454.818	454.427	595.379	301.585	582.804	542.578	795.109
Q5SWA1	Q5SWA1	2	1	9.6056	6.41264e-06	2.94807e-05	Infinity	1	OP-Rx-10uM	OP-NoRx	Protein phosphatase 1 regulatory subunit 15B OS=Homo sapiens OX=9606 GN=PPP1R15B PE=1 SV=1	0	0	10.6419	9.18137	1047.88	916.257	260.071	632.079	1299.54	1915.12
Q7Z494	Q7Z494	4	1	20.9316	0.0975736	0.0114173	Infinity	0.473906	OP-Rx-10uM	OP-NoRx	Nephrocystin-3 OS=Homo sapiens OX=9606 GN=NPHP3 PE=1 SV=1	0	0	183.934	175.81	152.036	281.28	0	274.253	243.883	224.986
Q7Z569	Q7Z569	2	1	9.9784	0.000106171	0.00014482	Infinity	1	OP-Rx-10uM	OP-NoRx	BRCA1-associated protein OS=Homo sapiens OX=9606 GN=BRAP PE=1 SV=2	0	0	16.7347	25.8977	13.076	23.2494	0	0	63.1843	167.464
Q8IYL3	Q8IYL3	1	1	5.364	0.20133	0.0205007	Infinity	0.312845	OP-Rx-10uM	OP-NoRx	UPF0688 protein C1orf174 OS=Homo sapiens OX=9606 GN=C1orf174 PE=1 SV=2	0	0	15.9052	0	0	0	0	167.462	45.8793	609.597
Q8N0Y2	Q8N0Y2	1	1	5.4273	3.98981e-05	8.23801e-05	Infinity	1	OP-Rx-10uM	OP-NoRx	Zinc finger protein 444 OS=Homo sapiens OX=9606 GN=ZNF444 PE=1 SV=1	0	0	196.798	202.207	183.228	281.432	53.0192	150.254	379.038	386.119
Q8N1N4	Q8N1N4	6	1	42.5655	0.0412799	0.00597018	Infinity	0.681902	OP-Rx-10uM	OP-NoRx	Keratin_ type II cytoskeletal 78 OS=Homo sapiens OX=9606 GN=KRT78 PE=1 SV=2	0	0	0	0	45.5936	0	0	0	355.837	80.1102
Q8NA56	Q8NA56	2	2	16.3621	0.00021006	0.00020527	7.25145	1	OP-Rx-10uM	OP-NoRx	Tetratricopeptide repeat protein 29 OS=Homo sapiens OX=9606 GN=TTC29 PE=2 SV=2	1555.66	1673.4	6206.8	5253.89	10013.2	8913.66	4225.08	2870.79	10912.2	12503.2
Q8NB90	Q8NB90	9	2	51.2685	0.00652023	0.00167912	5.4461	0.967814	OP-Rx-10uM	OP-NoRx	ATPase family protein 2 homolog OS=Homo sapiens OX=9606 GN=SPATA5 PE=1 SV=3	678.33	745.198	1904.42	1469	3547.59	3337.72	1316.14	744.177	2726.03	5026.65
Q8NFQ8	Q8NFQ8	2	1	10.6855	0.478568	0.0418037	Infinity	0.161588	OP-Rx-10uM	OP-NoRx	Torsin-1A-interacting protein 2 OS=Homo sapiens OX=9606 GN=TOR1AIP2 PE=1 SV=1	0	0	81.5782	0	90.0931	0	0	160.34	164.781	202.427
Q8WUY8	Q8WUY8	2	2	9.876	0.309211	0.0291333	8.40298	0.231876	OP-Rx-10uM	OP-NoRx	N-acetyltransferase 14 OS=Homo sapiens OX=9606 GN=NAT14 PE=1 SV=1	107.029	128.715	616.788	646.773	393.654	354.639	0	270.57	1139.8	841.153
Q8WW32	Q8WW32	1	1	5.135	0.00746343	0.00183752	4.96788	0.958713	OP-Rx-10uM	OP-NoRx	High mobility group protein B4 OS=Homo sapiens OX=9606 GN=HMGB4 PE=1 SV=2	123.197	149.886	477.203	688.373	589.308	476.589	334.05	169.079	609.61	747.036
Q9BSJ8	Q9BSJ8	21	10	156.099	3.4368e-05	7.61782e-05	30.9435	1	OP-Rx-10uM	OP-NoRx	Extended synaptotagmin-1 OS=Homo sapiens OX=9606 GN=ESYT1 PE=1 SV=1	64.4615	83.4848	952.101	838.836	1461.12	1077.21	1366.59	987.342	2204.72	2373.26
Q9H0H5	Q9H0H5	6	3	30.3993	0.0868124	0.0104013	2.39394	0.501952	OP-Rx-10uM	OP-NoRx	Rac GTPase-activating protein 1 OS=Homo sapiens OX=9606 GN=RACGAP1 PE=1 SV=1	528.847	460.028	738.319	695.097	1147.06	912.275	963.197	524.315	1412.13	955.18
Q9H9B4	Q9H9B4	10	6	69.493	0.0190126	0.00343518	5.70212	0.843397	OP-Rx-10uM	OP-Rx-5uM	Sideroflexin-1 OS=Homo sapiens OX=9606 GN=SFXN1 PE=1 SV=4	833.43	853.673	1921.2	1932.37	897.607	625.174	595.703	192.815	2253.53	2242.7
Q9H307	Q9H307	2	2	17.456	0.00626188	0.00164675	3.28341	0.970222	OP-Rx-10uM	OP-NoRx	Pinin OS=Homo sapiens OX=9606 GN=PNN PE=1 SV=5	479.751	558.333	807.041	632.344	1534.56	1326.08	2095.6	1251.9	1530.78	1877.67
Q9NS69	Q9NS69	2	2	16.5847	0.00657808	0.00168701	5.50124	0.967269	OP-Rx-10uM	OP-NoRx	Mitochondrial import receptor subunit TOM22 homolog OS=Homo sapiens OX=9606 GN=TOMM22 PE=1 SV=3	276.776	152.322	1199.45	933.991	1273.12	803.807	1341.64	881.342	1169.87	1190.7
Q9NX40	Q9NX40	3	1	30.7655	0.000148723	0.00017093	10.528	1	OP-Rx-10uM	OP-NoRx	OCIA domain-containing protein 1 OS=Homo sapiens OX=9606 GN=OCIAD1 PE=1 SV=1	195.042	136.24	1563.64	1429.86	1177.2	1020.1	1406.72	1003.19	1768.44	1719.29
Q9P0V9	Q9P0V9	2	1	10.5739	0.00420875	0.00127109	6.42946	0.987272	OP-Rx-10uM	OP-NoRx	Septin-10 OS=Homo sapiens OX=9606 GN=SEPTIN10 PE=1 SV=2	56.0277	63.6973	312.751	230.514	200.757	113.367	457.361	278.598	352.278	417.49
Q9UDY6	Q9UDY6	3	1	16.6273	2.94891e-07	4.82013e-06	Infinity	1	OP-Rx-10uM	OP-NoRx	Tripartite motif-containing protein 10 OS=Homo sapiens OX=9606 GN=TRIM10 PE=1 SV=3	0	0	2867	2942.75	1856.97	2683.1	2466.02	1738.76	2869.68	3871.11
Q9UJZ1	Q9UJZ1	14	8	108.893	0.00246379	0.000905532	6.16485	0.996952	OP-Rx-10uM	OP-NoRx	Stomatin-like protein 2_ mitochondrial OS=Homo sapiens OX=9606 GN=STOML2 PE=1 SV=1	379.561	217.227	1463.42	1439.52	1611.23	1677.94	1101.59	1807.34	1853.06	1826.05
Q9ULH1	Q9ULH1	6	3	31.9778	0.00244776	0.000904264	5.41965	0.997011	OP-Rx-10uM	OP-NoRx	Arf-GAP with SH3 domain_ ANK repeat and PH domain-containing protein 1 OS=Homo sapiens OX=9606 GN=ASAP1 PE=1 SV=4	487.462	290.264	1145.05	1160	1823.29	2157.47	2491	1679.48	1858.18	2356.82
Q9UQ80	Q9UQ80	15	8	100.868	0.00129126	0.000602556	5.13528	0.999684	OP-Rx-10uM	OP-NoRx	Proliferation-associated protein 2G4 OS=Homo sapiens OX=9606 GN=PA2G4 PE=1 SV=3	431.05	391.584	2157.19	2055.88	1396.93	2081.52	2072.57	1688.31	1726.73	2497.73
Q9Y5S9	Q9Y5S9	2	1	17.6699	0.000319408	0.000264314	Infinity	1	OP-Rx-10uM	OP-NoRx	RNA-binding protein 8A OS=Homo sapiens OX=9606 GN=RBM8A PE=1 SV=1	0	0	99.157	91.5185	161.92	46.3032	53.4721	66.7053	84.5426	176.712
Q9Y6N7	Q9Y6N7	6	3	32.0114	0.00151579	0.000664839	3.60105	0.999409	OP-Rx-10uM	OP-NoRx	Roundabout homolog 1 OS=Homo sapiens OX=9606 GN=ROBO1 PE=1 SV=1	4252.72	4170.83	12559.4	12386.5	14193.3	12161.6	17797.4	11473.2	14890.1	15443.6
Q9Y295	Q9Y295	1	1	5.146	0.000323844	0.000264458	Infinity	1	OP-Rx-10uM	OP-NoRx	Developmentally-regulated GTP-binding protein 1 OS=Homo sapiens OX=9606 GN=DRG1 PE=1 SV=1	0	0	24.5606	20.8188	41.4275	192.743	0	0	175.533	81.9829
Q14CN4;Q7RTS7	Q14CN4	4	2	23.1119	0.0721951	0.00907913	5.18566	0.546773	OP-Rx-10uM	OP-NoRx	Keratin_ type II cytoskeletal 72 OS=Homo sapiens OX=9606 GN=KRT72 PE=1 SV=2	110.772	81.811	195.991	162.906	150.822	492.37	266.313	185.453	555.842	442.828
Q86TJ2	Q86TJ2	4	1	23.3143	0.111101	0.0126287	Infinity	0.443241	OP-Rx-10uM	OP-NoRx	Transcriptional adapter 2-beta OS=Homo sapiens OX=9606 GN=TADA2B PE=1 SV=2	0	0	274.543	391.864	349.596	552.065	0	737.567	619.652	397.133
Q96CS3	Q96CS3	4	4	28.9514	0.0266605	0.00436006	2.02774	0.778839	OP-Rx-10uM	OP-NoRx	FAS-associated factor 2 OS=Homo sapiens OX=9606 GN=FAF2 PE=1 SV=2	415.715	330.169	697	590.151	584.214	656.541	659.7	487.496	712.858	799.602
Q96I25	Q96I25	3	2	17.195	0.493939	0.0425475	5.60548	0.15694	OP-Rx-10uM	OP-Rx-5uM	Splicing factor 45 OS=Homo sapiens OX=9606 GN=RBM17 PE=1 SV=1	180.82	99.8206	13.7625	59.3133	194.354	43.9881	32.3353	27.8463	309.222	28.1258
Q00325	Q00325	9	4	66.1079	0.00412421	0.00125286	9.69369	0.987867	OP-Rx-10uM	OP-NoRx	Phosphate carrier protein_ mitochondrial OS=Homo sapiens OX=9606 GN=SLC25A3 PE=1 SV=2	368.944	190.699	1397	1455.39	1724.71	2932.53	1280.5	2126.4	2457.27	2967.74
Q00535	Q00535	1	1	5.0195	4.75142e-07	5.36161e-06	Infinity	1	OP-Rx-10uM	OP-NoRx	Cyclin-dependent-like kinase 5 OS=Homo sapiens OX=9606 GN=CDK5 PE=1 SV=3	0	0	356.169	345.252	1365.7	1209.28	1637.64	939.372	1586.25	1804.62
Q562R1	Q562R1	21	5	175.341	0.0271392	0.00439204	5.46093	0.775155	OP-Rx-10uM	OP-NoRx	Beta-actin-like protein 2 OS=Homo sapiens OX=9606 GN=ACTBL2 PE=1 SV=2	159.031	144.18	467.391	442.821	376.788	1052.28	546.474	882.921	828.378	827.439
Q02818	Q02818	7	5	49.6718	0.00745042	0.00183752	7.31103	0.958841	OP-Rx-10uM	OP-NoRx	Nucleobindin-1 OS=Homo sapiens OX=9606 GN=NUCB1 PE=1 SV=4	174.867	126.251	325.331	246.409	877.539	738.075	1020.64	491.57	1390.56	810.926
Q03252	Q03252	30	11	199.697	0.0315515	0.00490774	5.51246	0.742983	OP-Rx-10uM	OP-NoRx	Lamin-B2 OS=Homo sapiens OX=9606 GN=LMNB2 PE=1 SV=4	1420.66	627.027	5024.41	4780.59	5130.23	5951.84	1842.42	5085.3	5412.08	5875.72
Q07065	Q07065	34	15	288.93	0.00528772	0.00148831	2.57765	0.978849	OP-Rx-10uM	OP-NoRx	Cytoskeleton-associated protein 4 OS=Homo sapiens OX=9606 GN=CKAP4 PE=1 SV=2	7142.66	6376.73	13053.3	14151.5	14535.9	13957	17453.8	11795.4	17178.7	17669.6
Q12931	Q12931	22	7	173.757	0.0282723	0.00453404	2.26647	0.766591	OP-Rx-10uM	OP-NoRx	Heat shock protein 75 kDa_ mitochondrial OS=Homo sapiens OX=9606 GN=TRAP1 PE=1 SV=3	5106.75	5393.28	5143.65	6659.64	11979	10439.4	7754.02	10390.2	14589.5	9208.57
Q13177	Q13177	2	1	9.9474	0.503494	0.0432227	2.82706	0.154149	OP-Rx-10uM	OP-NoRx	Serine/threonine-protein kinase PAK 2 OS=Homo sapiens OX=9606 GN=PAK2 PE=1 SV=3	1080.97	1522.92	1825.15	3683.94	2525.1	1579.41	588.14	3425.96	3704.53	3656.83
Q13242	Q13242	9	5	57.8946	0.00401314	0.00122393	2.5499	0.988633	OP-Rx-10uM	OP-NoRx	Serine/arginine-rich splicing factor 9 OS=Homo sapiens OX=9606 GN=SRSF9 PE=1 SV=1	659.313	633.231	1205.16	1054.88	1423.69	1164.3	1201.66	1146.4	1870.71	1425.15
Q13247;Q08170;Q13243	Q13247	5	1	35.9551	0.0795983	0.00975347	Infinity	0.522977	OP-Rx-10uM	OP-NoRx	Serine/arginine-rich splicing factor 6 OS=Homo sapiens OX=9606 GN=SRSF6 PE=1 SV=2	0	0	133.622	195.5	151.189	227.4	0	179.703	209.57	219.4
Q13263	Q13263	22	13	163.368	0.0104367	0.00228077	2.16089	0.928352	OP-Rx-10uM	OP-NoRx	Transcription intermediary factor 1-beta OS=Homo sapiens OX=9606 GN=TRIM28 PE=1 SV=5	4011.77	4270.58	7456.14	6047.46	4396.02	5583.34	7903.84	9675.22	7847.2	10050.1
Q14137	Q14137	2	1	10.1392	0.000285937	0.000246475	6.88383	1	OP-Rx-10uM	OP-NoRx	Ribosome biogenesis protein BOP1 OS=Homo sapiens OX=9606 GN=BOP1 PE=1 SV=2	516.059	401.422	2233.38	2412.55	2630.31	2399.45	2412.53	1733.22	3478.43	2837.35
Q14149	Q14149	3	2	15.335	0.00384191	0.00119411	2.82762	0.989774	OP-Rx-10uM	OP-NoRx	MORC family CW-type zinc finger protein 3 OS=Homo sapiens OX=9606 GN=MORC3 PE=1 SV=3	6766.1	5440.21	8857.84	8022.74	13939.2	13893.7	17785.8	12352.2	15793.1	18721.6
Q14554	Q14554	1	1	4.4817	0.00250319	0.000908518	9.86726	0.996803	OP-Rx-10uM	OP-NoRx	Protein disulfide-isomerase A5 OS=Homo sapiens OX=9606 GN=PDIA5 PE=1 SV=1	158.257	69.3855	743.244	806.204	921.234	1151.75	1357.74	866.994	1007.09	1239.12
Q15424	Q15424	3	3	15.9509	0.0321129	0.00498704	11.4682	0.739108	OP-Rx-10uM	OP-NoRx	Scaffold attachment factor B1 OS=Homo sapiens OX=9606 GN=SAFB PE=1 SV=4	76.7567	51.7024	302.201	271.477	439.35	544.314	575.657	249.203	1145.34	327.85
Q16643	Q16643	7	6	60.6734	7.06352e-06	3.13133e-05	14.7317	1	OP-Rx-10uM	OP-NoRx	Drebrin OS=Homo sapiens OX=9606 GN=DBN1 PE=1 SV=4	342.431	270.378	3708.5	3518.14	3635.63	3373.32	4605.63	3816.49	4767.17	4260.55
Q16777;Q6FI13	Q16777	17	8	111.793	0.000455001	0.000324585	4.27559	0.999999	OP-Rx-10uM	OP-NoRx	Histone H2A type 2-C OS=Homo sapiens OX=9606 GN=HIST2H2AC PE=1 SV=4	2226.42	1810.66	6776.44	6266.47	6853.95	7023.29	6484.31	4857.3	8066.92	9193.96
Q92665	Q92665	3	2	21.7391	3.9531e-05	8.23801e-05	12.9308	1	OP-Rx-10uM	OP-NoRx	28S ribosomal protein S31_ mitochondrial OS=Homo sapiens OX=9606 GN=MRPS31 PE=1 SV=3	336.99	303.373	1923.05	1904.84	3134.35	3264.44	4624.54	3101.12	3849.36	4431.07
Q92784	Q92784	3	1	23.0167	0.180869	0.0187558	2.7117	0.334902	OP-Rx-10uM	OP-NoRx	Zinc finger protein DPF3 OS=Homo sapiens OX=9606 GN=DPF3 PE=1 SV=3	976.094	1087.51	2014.09	3451.21	3092.57	2184.91	1613.49	3278.46	3710.1	1885.77
Q99623	Q99623	11	8	97.4694	5.89078e-05	0.000101556	14.9416	1	OP-Rx-10uM	OP-NoRx	Prohibitin-2 OS=Homo sapiens OX=9606 GN=PHB2 PE=1 SV=2	290.473	212.662	2556.48	2382.69	2736.41	3706.02	2194.03	2612.15	3469.26	4048.4
